# Supplementary material for: The effect of smoking on the outcomes of arthroscopic microfracture for osteochondral lesions of the talus
Source: PLoS One. 2025 Apr 22;20(4):e0321894. doi: 10.1371/journal.pone.0321894 (PMC12013919; doi:10.1371/journal.pone.0321894)
Supplement: S1 File — (XLSM) [file pone.0321894.s001.xlsm]

## Sheet: 7. Final Data(abandon)
													59	50					7	전체	76					61									최승원		73 (17-146)	67.8	69.7	77.4	51.5	48.5	88	88.8	92.3	79.4	76	71	89.5
										33.9296		86.8425	0.236							흡연자 중	18					13					3.97778	#DIV/0!	40				74.3967	64.7415	67.3972	75.6015	52.4359	45.9974	82.4667	82.6182	90.6256	78.3333	72.92	71.875	89.4118
										38.8238		82.5524								비흡연자 중	58					48					3.84375	#DIV/0!	86				69.8672	62.3996	66.4862	73.437	52.0357	43.7036	86.9076	84.9337	92.0311	80.1361	72.4065	69.6407	90.0549
										13.1534		24				144	43	18.2183																			20.1355	11.11	10.71	11.76	10	12.5	30.56	25	47.06	10	12.5	47	56
										65		217.016				190	144	44.4444																			148.281	97.22	92.86	97.66	90	87.5	100	100	100	100	100	87	100
										37.6688		83.5649				167.874	71.4205	25.3423																			70.908	62.9099	66.6836	73.9086	52.1229	44.2034	85.8667	84.391	91.7017	79.7135	72.5268	70.1395	89.9023
참고사항		No	No	Pt ID	Name	Sex	R/L	Birthday	Op date	Age at Op	Last F/U (전화추시 포함)	추시기간	Smoking at Op	현재 상태 (흡연: 1, 금연: 0)	대략 PYs	Ht (cm)	Wt (kg)	BMI	DM 여부	CLAI로 인한 MBO 수술 여부	Postop MRI 유무	Postop MRI 상 subchondral cyst	Postop MRI 상 bone marrow edema	pre MOCART score	post MOCART score	2nd look 시행 유무	2nd look A/S 시 추가적인 BMS	BMS 방법 1: microfx 2:drilling 3:mixed	pre Ferkel Grade	post Ferkel Grade	Preop Ferkel 변환	Postop Ferkel 변환	pre Subchondral cyst 유무	OLT location	가로 (mm)	세로 (mm)	Lesion size	FAOS Pain	FAOS Sx	FAOS ADL	FAOS S&R	FAOS QOL	FAOS Pain	FAOS Sx	FAOS ADL	FAOS S&R	FAOS QOL	Pre AOFAS	Post AOFAS
흡연:반갑, 2005년이후 기록없음, 번호없음	MRI로 측정, Scope영상이 없음	1	1	14622805	최보림	1	1	1986-07-23	2004-10-01	18.2055	2018-06-15	164.098	1	1	9.5	180	60.5	18.6728	0	0	0					0	0						1	4	7.8	11.29	69.569
	MRI로 측정	2	4	15412987	문영암	1	1	1979-01-23	2005-02-16	26.0849	2008-08-19	41.9672	0	0		176	75	24.2123	0	0	0					0	0	2	C		3		0	6	6.25	9.45	46.6594											71	85
	조회가능한 영상이 없음	3	6	07951613	김종화	1	1	1966-05-12	2005-03-31	38.9123	2018-06-15	158.164	0	0		170	70	24.2215	0	0	0					0	0	2	D		4		0															71	87
흡연:따로 기록안됨, 전화 안받음	필름 스캔만 있음	4	7	15641162	손광철	1	2	1968-09-04	2005-06-02	36.7671	2006-03-08	24	1	1	35.1	168	74	26.2188	0	0	0					0	0	2	C		3		0					47.2	60.7	63.3	50	43.8	47.2	60.7	63.3	50	43.8	71	79
	MRI로 측정	5	9	15135558	박준관	1	1	1976-04-30	2005-07-28	29.263	2023-09-11	217.016	0	0		178	80	25.2493	0	1	0					0	0	2	E		5		0	9	6.11	8.3	40.0633	63.89	82.14	73.53	50	43.75	100	100	100	100	100	71	100
전화 F/U 확실하지 않음(18.06.15), 번호없음	MRI로 측정	6	10	15437872	유공님	2	1	1952-05-10	2005-08-09	53.2849	2018-06-15	153.869	0	0		156	56	23.0112	0	0	0					0	0	1	D		4		0	4	5.47	6.3	27.2242						88.89	85.71	95.59	70	87.5
전화 F/U(21.10.15)	MRI로 측정	7	11	15759981	신행주	1	2	1957-09-23	2005-09-08	47.9918	2021-10-15	192.82	0	0		164	69	25.6544	0	0	0					1	1	1	F		6		0	6	7.07	10.26	57.3052	52.78	50	76.47	25	37.5	100	100	100	80	87.5	71	100
흡연:1갑, 번호없음	scope사진이 없음	8	17	15844422	나기봉	1	2	1957-07-21	2005-11-25	48.3808	2013-07-31	91.9672	1	1	46.2	162	87	33.1504	0	0	1					0	0	1					1	4	8.85	10.04	70.1947	47.2	60.7	63.3	50	43.8	47.2	60.7	63.3	50	43.8	71	79
번호없음, 서울로 이사	조회가능한 영상이 없음	9	20	03416543	김영란	2	1	1952-11-16	2006-02-23	53.3068	2011-06-23	63.8033	0	0		162	61	23.2434	0	1	0					1	0						0	4									100	100	100	100	100	78	100
	MRI로 측정	10	23	70092014	오명주	2	1	1968-05-27	2006-03-31	37.8685	2021-10-15	186.131	0	0		166	64	23.2254	0	0	0					1	0	1	E		5		1	7	7.5	10.88	64.464	61.11	92.86	70.59	55	43.75	94.44	92.86	98.53	90	68.75	70	90
	필름 스캔만 있음	11	24	13468501	권재안	1	2	1964-04-18	2006-05-11	42.0904	2021-10-15	184.787	0	0		173	59	19.7133	0	0	0					1	1	3	E		5		1	4				50	92.86	76.47	25	12.5	100	62.86	97.06	75	81.25	61	99
전화 F/U(21.10.22)	MRI로 측정	12	25	16199446	노술해	1	1	1955-08-12	2006-06-01	50.8384	2021-10-22	184.328	0	0		166	69	25.0399	0	0	0					1	1	1	C		3		1	4	7.39	10.11	59.0232	50	57.14	76.47	25	12.5	100	100	100	100	100	70	100
2023.08.02 최근 통증 악화로 내원함	MRI로 측정	13	32	09999273	유지영	2	1	1982-12-14	2006-08-24	23.7096	2023-08-02	202.852	0	0		163	53	19.9481	0	0	0					1	0	1	D		4		0	7	6.88	9.56	51.9605						52.78	39.29	76.47	30	31.25	68	87
2023.08.02 최근 통증 악화로 내원함	필름 스캔만 있음	14	33	09999273	유지영	2	2	1982-12-14	2006-08-24	23.7096	2023-08-02	202.852	0	0		163	53	19.9481	0	0	1					1	0	1	D		4		0	7									52.78	39.29	76.47	30	31.25	68	87
흡연:1갑, 2012년도-금연		15	34	16362396	홍표수	1	1	1961-08-10	2006-09-07	45.1068	2023-12-31	207.344	1	0	31.1	177	88.5	28.2486	0	0	0					0	0	1	D		4		1	7	8.63	11.19	76.2901	52.78	50	76.47	25	37.5	100	100	100	80	87.5	70	90
	MRI로 측정	16	35	16405717	안성일	1	1	1965-05-01	2006-10-18	41.4932	2023-12-31	206	0	0		174	73	24.1115	0	0	1					1	1	1	E		5		1	6	5.32	8.49	35.6818											50	87
흡연:1갑, 번호없음	MRI로 측정	17	36	16430558	기건	1	2	1986-02-28	2006-10-26	20.6712	2023-12-31	205.738	1	1	17.6	181	75	22.8931	0	0	1					0	0	1	C		3		0	6	8.91	13.01	91.5761											59	87
	MRI로 측정	18	39	16515962	강경진	1	1	1988-08-04	2006-12-28	18.411	2018-06-14	137.246	0	0		184	70	20.6758	0	0	1					1	0	1	C		3		1	7	7.07	11.68	65.2363											61	87
	MRI로 측정	19	41	16532059	박현국	1	1	1961-04-19	2007-01-11	45.7616	2023-12-31	203.213	0	0		172	73	24.6755	0	0	0					1	0	1	C		3		0	3	8.22	6.57	42.6643											75	90
		20	43	16586417	김한결	1	1	1992-05-01	2007-02-08	18	2012-10-29	68.5246	0	0		190	78	21.6066	0	0	0					0	0	1	A		1		0	4	9.9	18.41	143.985												90
	MRI로 측정	21	45	16539952	신나라	2	2	1989-05-08	2007-02-08	18	2014-11-12	92.918	0	0		152	43	18.6115	0	0	0					0	0	1	C		3		0	4	7.9	15.47	96.5483												87
20살부터 흡연-1/4갑, 번호없음	필름 스캔만 있음	22	46	16581056	이용주	1	1	1968-03-20	2007-02-08	38.9151	2021-10-15	175.836	1	1	8.9	157	74	30.0215	0	0	0					1	0	1	D		4		0	4,6				69.44	67.86	79.41	30	43.75	100	71.43	85.29	75	68.75	67	87
	필름 스캔만 있음	23	47	16664222	김순철	1	2	1966-02-09	2007-04-02	41.1699	2018-05-23	133.41	0	0		176	73	23.5666	0	0	0					1	0	1	F		6		1	7														68	87
	OATS함	24	48	16696264	박정	1	2	1959-09-01	2007-04-30	47.6932	2019-10-23	149.475	0	0		163	85	31.9922	0	0	0					1	0						0	4														77	97
3rd look, 전화 F/U?		25	49	16515531	서갑승	1	2	1979-04-05	2007-05-21	28.1452	2012-05-23	59.9672	0	0		171	75	25.6489	0	1	0					1	0	1	E		5		0	7	9.51	13.58	102.025	50	42.86	51.47	50	56.25	75	71.43	76.47	80	68.75	68	87
1997년부터 흡연-1갑, 번호 없음		26	50	04679267	신준승	1	2	1969-08-15	2007-06-13	37.8521	2019-01-21	139.016	1	1	26.9	177	70	22.3435	0	0	1					1	0	1	D		4		1	7	8.26	10.21	66.6243	83.33	82.14	86.76	85	81.25	100	100	100	100	100	78	100
	필름 스캔만 있음	27	51	16727635	박성원	1	1	1942-12-03	2007-06-21	64.5918	2012-10-11	63.5738	0	0		165	65	23.8751	0	0	0					0	0						0	4				61.11	82.14	70.59	55	43.75	94.44	92.86	98.53	90	68.75	70	90
	필름 스캔만 있음	28	53	16701895	조성한	1	1	1961-03-15	2007-07-05	46.337	2012-10-11	63.1148	0	0		174	79	26.0933	0	0	0					0	0	1	D		4		1	7
	MRI로 측정	29	54	10062033	양지일	1	1	1954-07-13	2007-07-19	53.0521	2013-12-29	77.2131	0	0		170	75	25.9516	0	0	0					0	0	1	D		4		1	7	7.88	9.58	59.6374	50	42.86	51.47	50	56.25	75	71.43	76.47	80	68.75	59	87
20살부터 흡연-반갑 번호없음	MRI로 측정	30	57	16891286	장정일	1	2	1977-05-05	2007-10-01	30.4274	2008-08-29	24	1	1	13.2	172	76	25.6896	0	0	0					0	0	1	F		6		0	7	6.09	11.97	57.5889	83.33	82.14	86.76	85	81.25	100	100	100	100	100	78	100
개명?	MRI로 측정	31	58	16265157	김정현	2	1	1959-04-15	2007-10-11	48.5233	2021-07-12	164.689	0	0		158	55.5	22.232	0	0	1					1	1	1	D		4		0	7	6.88	12.64	68.7009	25	75	44.12	10	18.75	30.56	78.57	47.06	10	25	63	63
	MRI로 측정	32	59	09534892	이철호	1	1	1952-02-15	2007-11-08	55.7671	2023-12-31	193.344	0	0		166	65	23.5883	0	0	0					0	0	1	D		4		0	4,6	5.18	10.32	42.2315	63.89	92.86	80.89	70	62.5	100	100	98.53	95	75	65	96
	MRI로 측정	33	61	17037365	김은지	2	2	1992-09-25	2008-01-03	18	2011-02-21	37.541	0	0		158	48	19.2277	0	0	0					1	1	1	B		2		0	7	7.57	12.67	75.7704	61.11	92.86	70.59	55	43.75	94.44	92.86	98.53	90	68.75	70	90
17살부터 흡연, 1갑이상 시린증상외 특별한 문제 없음	MRI로 측정	34	62	14785758	기호용	1	2	1968-06-12	2008-01-08	39.6	2023-10-05	188.492	1	1	37.7	176	78	25.1808	0	0	0					0	0	1	D		4		0	7	7.93	9.69	60.7049	83.33	82.14	86.76	85	81.25	97.22	100	100	85	87.5	75	97
	MRI로 측정	35	63	14575175	양경덕	1	1	1982-10-15	2008-03-20	25.4466	2023-12-31	188.984	0	0		175	98	32	0	0	0					1	0	1	D		4		0	7	8.26	14.29	93.248	63.89	92.86	80.89	70	62.5	100	100	98.53	95	75	75	96
2000년부터 흡연-1/4갑 술전에 비해 더 안좋음, 참고지냄		36	64	17148648	백운선	1	2	1966-11-16	2008-04-03	41.4082	2023-10-05	185.672	1	1	6	171	80	27.3588	0	1	1					1	0	1	E		5		0	7	5.86	6.91	31.9892	77.78	78.57	72.06	35	43.75	61.11	71.43	70.59	80	87.5		69
	fx후 OA change로 보임	37	66	17276155	이인임	2	1	1941-09-09	2008-05-29	65	2013-12-29	66.8852	0	0		147	71	32.8567	0	0	0					0	0	1	F		6		1	4	9.46	10.91	81.5348						86.11	92.86	94.12	75	93.75	75	92
20살부터 흡연-1갑이상	MRI로 측정	38	67	17338299	서이석	1	2	1959-06-07	2008-06-16	49.0603	2015-02-14	79.8033	1	1	44.6	174	76	25.1024	0	1	0					0	0	1	D		4		0	4	7.07	9.38	52.3901	72.22	82.14	70.59	25	43.75	100	100	100	80	87.5	69	100
		39	68	14517454	이옥선	2	2	1954-02-28	2008-06-19	54.3425	2015-03-30	81.1475	0	0		146	72	33.7774	0	0	1					0	0	1	C		3		1	7	4.6	12.09	43.9351						94.44	92.86	98.53	90	87.5	72	100
		40	69	13969212	이화자	2	2	1942-11-25	2008-07-01	65	2013-12-29	65.8033	0	0		151	54	23.6832	0	0	0					0	0	1	D		4		1	7	8.87	13.07	91.5854	61.11	92.86	70.59	55	43.75	94.44	92.86	98.53	90	68.75	70	90
		41	70	05741075	임지형	1	2	1987-10-27	2008-08-11	20.8055	2017-09-13	108.852	0	0		173	65	21.7181	0	0	1					0	0	1	D		4		1	7	7.28	9.6	55.2115	50	63.89	76.47	25	12.5	100	62.86	97.06	75	81.25	70	99
	MRI로 측정	42	71	17450421	임용우	1	1	1986-05-23	2008-08-26	22.2767	2023-12-31	183.77	0	0		175	73	23.8367	0	0	0					0	0	1	E		5		0	4	10.07	10.18	80.985	36.11	57.14	25	25	12.5	100	100	100	100	100	65	100
20살부터 흡연-반갑		43	72	17427167	민병옥	1	2	1981-11-18	2008-08-28	26.7945	2021-10-15	157.246	1	1	10.9	180	75	23.1481	0	0	1					1	1	1	E		5		1	4,6	5.26	12.11	50.3219	77.78	78.57	72.06	35	43.75	94.44	85.71	100	90	75	65	90
	MRI로 측정	44	73	17551321	정재영	1	1	1966-06-11	2008-11-13	42.4548	2023-12-31	181.18	0	0		172	76	25.6896	0	0	0					0	0	1	D		4		1	7	9.42	9.12	67.8692	63.89	67.86	80.89	70	62.5	100	100	98.53	95	75	65	96
20살부터 흡연-반갑 현재 발목통증 간헐적으로 있음	필름 스캔만 있음	45	74	17581062	이진영	1	2	1978-10-28	2008-12-04	30.1233	2023-10-05	177.639	1	1	12.6	175	85	27.7551	0	0	0					0	0	1	D		4		1	7				72.22	82.14	70.59	25	43.75	88.89	100	100	100	87.5		90
	MRI로 측정	46	75	03823835	김진영	1	2	1949-09-11	2008-12-18	59.3096	2018-07-16	114.656	0	0		151	66	28.9461	0	0	0					0	0	1	D		4		1	7	7.33	8.01	46.3835	36.11	57.14	55.88	45	43.75	86.11	75	92.65	85	87.5	65	83
	MRI로 측정	47	76	17603407	정남균	1	1	1963-01-16	2008-12-18	45.9534	2013-03-13	50.6885	0	0		171	73	24.9649	0	1	0					0	0	1	C		3		1	6	7.96	11.56	72.6939	50	53.57	64.71	20	37.5	97.22	92.86	95.59	75	75	57	100
	MRI로 측정	48	77	17577541	김희곤	1	1	1957-11-20	2008-12-30	51.1452	2021-10-22	153.41	0	0		176	84	27.1178	0	0	0					0	0	1	E		5		0	1,4,6	8.46	4.77	31.8798	25	50	25	25	25	86.11	67.86	80.88	70	93.75	55	75
	MRI로 측정	49	78	17577541	김희곤	1	2	1957-11-20	2008-12-30	51.1452	2021-10-22	153.41	0	0		176	84	27.1178	0	0	1					1	1	1	D		4		1	1,4,6	12.07	15.18	144.746	25	50	25	25	25	72.22	67.86	80.88	70	93.75	55	65
	MRI로 측정	50	79	17244026	양유자	2	1	1957-07-12	2008-12-30	51.5041	2011-03-09	26.1967	0	0		157	59	23.9361	0	0	1					0	0	1	F		6		1	7	7.99	14.47	91.3361	25	75	44.12	10	18.75	30.56	78.57	47.06	10	25	63	63
	MRI로 측정	51	80	12493025	공두현	1	1	1974-02-06	2009-01-12	34.9562	2012-10-11	44.8525	0	0		170	84	29.0657	0	1	0					0	0	1	F		6		1	4	10.16	12.81	102.818	72.22	60.71	79.41	55	56.25	97.22	82.14	97.06	85	75	67	87
	MRI로 측정	52	82	17654323	김종완	1	1	1966-11-20	2009-02-02	42.2329	2012-10-11	44.1639	0	0		167	65	23.3067	0	0	0					0	0	1	C		3		0	4	5.98	9.81	46.3444	69.44	82.14	80.88	70	25	83.33	78.57	89.71	85	62.5	65	87
		53	83	17663789	최희정	2	2	1983-11-11	2009-02-02	25.2466	2011-03-30	25.7705	0	0		158	54	21.6311	0	0	0					0	0	1	C		3		0	4	8.79	10.63	73.8158	36.11	57.14	55.88	45	43.75	86.11	75	92.65	85	87.5	63	83
	필름 스캔만 있음	54	84	17685254	최동석	1	2	1982-09-28	2009-02-09	26.3863	2011-03-02	24.623	0	0		178	78	24.6181	0	0	0					0	0	1	F		6		0	4				50	53.57	76.47	20	37.5	97.22	92.86	95.59	75	75	65	100
	MRI로 측정	55	85	05890003	최철원	1	1	1987-04-24	2009-03-05	21.8795	2012-02-22	35.541	0	0		171	69	23.597	0	0	1					0	0	1	C		3		0	4	7.42	7.19	42.1463	25	50	25	25	25	72.22	67.86	80.88	70	93.75	55	75
		56	86	17694916	공민서	2	2	1994-04-29	2009-03-09	18	2023-12-31	177.377	0	0		158	50	20.0288	0	0	0					0	0	2	B		2		0	4	6.82	13.35	71.9271	25	50	25	25	25	72.22	67.86	80.88	70	93.75	67	65
		57	87	17553663	남수정	2	1	1976-11-20	2009-03-19	32.3479	2013-03-04	47.4098	0	0		171	62	21.2031	0	0	1					0	0	2	B		2		0	7	8.85	12.99	90.8196	63.89	67.86	80.89	70	62.5	100	100	98.53	95	75	65	96
	MRI로 측정	58	88	17774387	한승열	1	1	1967-02-18	2009-04-02	42.1479	2011-10-19	30.4918	0	0		170	74	25.6055	0	0	0					0	0	1	D		4		1	4	7.53	11.38	67.6962	72.22	60.71	79.41	55	56.25	97.22	82.14	97.06	85	75	67	87
		59	89	17711687	박화진	2	2	1974-09-04	2009-04-07	34.6137	2018-06-15	110.033	0	0		155	61	25.3902	0	0	0					0	0	2	B		2		0	7	10.45	14	115.577	69.44	82.14	80.88	70	25	83.33	78.57	89.71	85	62.5	65	87
		60	90	04398289	김종대	1	2	1960-08-07	2009-04-23	48.7425	2018-06-15	109.508	0	0		165	91	33.4252	0	0	0					0	0	1	D		4		0	4	7.06	11.78	65.7018												100
		61	91	06782043	나순옥	2	2	1969-02-25	2009-04-23	40.1836	2021-07-21	146.623	0	0		167	65	23.3067	0	0	0					1	1	1	D		4		0	4	9	18.75	133.312	47.22	64.29	63.24	45	18.75	72.22	78.57	77.94	45	50	70	86
		62	93	11720596	최종만	1	1	1956-07-21	2009-04-30	52.811	2012-11-26	42.8197	0	0		163	66	24.841	0	0	0					0	0	1	D		4		1	4	7.39	12.88	75.1947												90
		63	94	11467004	조영광	1	1	1994-10-11	2009-05-21	18	2021-10-29	148.984	0	0		171	56	19.1512	0	0	0					1	1	2	B		2		0	4,7	7.62	13.75	82.7723	77.78	50	80.88	65	50	80.56	46.43	83.82	50	62.5	65	85
20살부터 흡연-1갑 작년 교통사고, 이전까지 문제없었음		64	95	13813623	이상진	1	2	1987-03-11	2009-05-28	22.2301	2012-10-29	40.9836	1	1	16.7	179	75	23.4075	0	0	0					0	0	1	E		5		1	6,9	5.12	13.19	53.3509						100	100	100	100	100		100
타병원 2nd, 3rd		65	96	16747525	갈승원	1	2	1978-10-25	2009-06-11	30.6493	2019-05-29	119.311	0	0		182	106	32.001	0	1	0					1	0	1	D		4		0	6	5.31	8.61	36.1181	47.22	32.14	64.71	75	12.5	50	39.29	63.24	50	12.5	59	69
전화?	MRI로 측정	66	97	09021138	송숙현	2	2	1959-11-15	2009-06-16	49.6192	2011-09-14	26.8852	0	0		160	83	32.4219	0	1	0					0	0	1	D		4		0	4	5.2	9.81	40.2995	66.67	60.71	63.24	30	37.5	91.67	82.14	94.112	90	87.5	65	87
		67	98	17150337	박정웅	1	1	1986-01-05	2009-06-25	23.4849	2011-08-22	25.8361	0	0		183	66	19.708	0	0	0					0	0	1	D		4		0	6,9	3.95	12.43	38.7878	63.89	67.86	80.89	70	62.5	100	100	98.53	95	75	65	96
		68	99	14598046	이근희	1	1	1991-01-12	2009-07-09	18.5014	2023-12-31	173.377	0	0		180	87	26.8519	0	0	0					0	0	2	C		3		0	4,7	8.45	21.06	140.586	72.22	60.71	79.41	55	56.25	97.22	82.14	97.06	85	75	67	87
		69	100	16734385	임미애	2	2	1975-04-23	2009-07-28	34.2877	2013-12-30	52.9836	0	0		162	62	23.6244	0	0	0					0	0	1	D		4		1	4	5.87	6.49	30.0961	69.44	82.14	80.88	70	25	83.33	78.57	89.71	85	62.5	65	87
		70	101	17833484	손수종	1	2	1994-02-10	2009-08-06	18	2014-05-07	56.8852	0	0		167	59	21.1553	0	0	0					0	0	1	F		6		0	6	12.06	13.08	124.618
2009년부터 흡연-1갑	MRI로 측정	71	102	17969549	이태한	1	2	1992-06-01	2009-09-08	18	2019-05-29	116.393	1	1	14.3	172	71	23.9995	0	0	1					1	1	1	D		4		1	7	8.25	16.73	109.038	72.22	85.71	80.89	50	62.5	69.44	53.57	75	65	50	84	80
23살부터 흡연-현재 1갑반		72	103	17998282	민우기	1	2	1977-05-15	2009-09-14	32.3562	2011-09-21	24.1639	1	1	35.6	170	75	25.9516	0	0	0					0	0	1	D		4		1	7	9.45	16.61	124.002						94.44	100	98.53	90	87.5	72	97
전화 F/U		73	104	18038943	정주진	1	1	1979-03-09	2009-09-24	30.5671	2019-08-07	118.164	0	0		175	75	24.4898	0	1	0					0	0	1	E		5		0	4,7	10.3	12.98	105.618	63.89	67.86	67.65	30	37.5	86.11	82.14	92.65	85	93.75	66	90
22살부터 흡연-1갑, 8년전 금연 국군수도병원 2nd look 시행 2021-10 통증 재발	MRI로 측정	74	105	16863854	박봉호	1	2	1968-04-16	2009-10-12	41.5178	2021-10-25	144.131	1	0	25.7	162	86	32.7694	0	0	1					1	0	3	D		4		1	7	7.33	12.44	72.0363	47.2	60.7	63.3	50	43.8	47.2	60.7	63.3	50	43.8	79	79
		75	106	15135367	문승옥	1	2	1953-09-02	2009-10-25	56.1836	2018-07-04	104.066	0	0		164	70	26.0262	0	0	0					0	0	1	E		5		1	6	5.14	9.71	39.4284	88.89	85.71	91.18	40	43.75	94.44	100	100	90	93.75	84	89
	MRI로 측정	76	107	50172559	박성주	1	1	1975-10-02	2009-11-03	34.1123	2012-10-11	35.1803	0	0		184	81	23.9249	0	0	0					0	0	3	C		3		0	6	8.8	11.4	79.2528	63.89	67.86	80.89	70	62.5	100	100	98.53	95	75	65	96
	MRI로 측정	77	108	18212637	안은별	2	1	1991-06-28	2009-12-17	18.4849	2011-12-21	24.0656	0	0		163	53	19.9481	0	0	1					0	0	1	D		4		1	7	6.84	9.32	50.3616	72.22	60.71	79.41	55	56.25	97.22	82.14	97.06	85	75	67	87
	MRI로 측정	78	109	09927904	김자정	2	2	1947-02-10	2009-12-21	62.9041	2023-12-31	167.967	0	0		158	57	22.8329	0	0	0					0	0	1	D		4		1	4	8.25	11.68	76.1244	69.44	82.14	80.88	70	25	83.33	78.57	89.71	85	62.5	65	87
	MRI로 측정	79	110	13910448	정춘환	1	1	1974-01-14	2009-12-24	35.9671	2023-12-31	167.869	0	0		170	68	23.5294	0	0	0					0	0	1	D		4		0	4	6.32	10.27	51.2761	69.44	82.14	80.88	70	25	83.33	78.57	89.71	85	62.5	65	87
20살부터 흡연-1갑 일상생활 지장없고, 간헐적 통증	MRI로 측정	80	112	10379854	김명선	1	1	1978-07-20	2010-01-21	31.5288	2015-02-08	60.459	1	1	25.3	161	80	30.863	0	1	0					0	0	1	D		4		1	4	6.61	10.69	55.8221	69.44	85.71	82.35	55	50	97.22	100	100	100	93.75	87	100
20살부터 흡연-1갑	MRI로 측정	81	113	18310867	조금성	1	1	1961-08-27	2010-02-18	48.5123	2019-03-06	108.295	1	1	41.6	170	80	27.6817	0	0	0					0	0	1	D		4		1	4	6.25	11.46	56.5838	72.22	85.71	80.89	50	62.5	77.78	100	85.29	80	87.5	77	86
25살부터 흡연-1갑, 5년전부터 전자담배피우심, Rt SMO		82	114	18348017	류기승	1	2	1967-07-14	2010-03-18	42.7068	2012-10-10	30.7213	1	1	31.6	175	70	22.8571	0	0	0					0	0	1	F		6		1	4	6.91	11.37	62.0677						100	100	100	100	100	70	100
전화 F/U?	MRI로 측정	83	115	17374082	김포	1	1	1967-12-06	2010-04-22	42.4055	2023-12-31	163.967	0	0		170	80	27.6817	0	1	0					0	0	1	D		4		1	6	8.15	11.55	74.3647	41.67	42.86	55.88	15	25	94.44	96.43	95.59	85	62.5	61	90
		84	116	18402263	강태우	1	1	1962-07-15	2010-05-06	47.8411	2023-12-31	163.508	1	1	41.3	174	71	23.4509	0	0	0					0	0	1	D		4		1	1	4.26	8.32	28.0001											82
22살부터 흡연-반갑, 일상생활 문제 없으나, 달리기 점프 어려움		85	117	18431433	정대중	1	2	1969-12-20	2010-05-06	40.4027	2018-06-15	97.1148	1	1	16.1	171	75	25.6489	0	0	0					0	0	1	E		5		1	4	10.93	10.76	92.9094						88.89	92.86	100	80	87.5	82	97
		86	118	14220862	송하준	1	1	1993-09-18	2010-07-22	18	2022-02-06	138.262	0	0		182	82	24.7555	0	0	0					0	0	1	E		5		0	6	8.7	11.63	79.933	75	67.86	77.94	50	43.75	83.33	100	100	100	81.25	65	100
		87	119	18573415	송희원	1	2	1993-12-08	2010-08-16	18	2021-10-22	133.934	0	0		170	70	24.2215	0	0	1					1	1	2	C		3		0	4	7.62	15.32	92.2233	66.67	67.86	80.88	80	75	83.33	100	100	95	87.5	74	72
20년이상 흡연-1갑, 수술이후 금연, 현재 상태좋음		88	120	16484908	김형균	1	2	1959-08-01	2010-08-23	51.0959	2021-04-29	127.934	1	0	31.1	175	77	25.1429	0	0	0					0	0	1	E		5		0	7	7.75	6.96	42.6126						83.33	85.71	89.71	90	93.75	71	97
	MRI로 측정	89	121	10772775	윤미경	2	2	1964-11-02	2010-09-27	45.9315	2018-06-14	92.3607	0	0		164	61	22.68	0	0	0					0	0	1	D		4		0	7	5.89	8.89	41.3661	75	67.86	77.94	50	43.75	83.33	100	100	100	81.25	65	100
전화 F/U?		90	122	18689592	손병은	1	1	1964-08-25	2010-10-28	46.2055	2017-07-11	80.2623	0	0		170	70	24.2215	0	1	0					0	0	1	E		5		0	6	7.26	14.9	85.4575	38.89	25	58.82	10	12.5	94.44	92.86	100	100	87.5	69	90
		91	124	18710239	이성	1	1	1988-05-06	2010-11-18	22.5507	2018-06-14	90.6557	0	0		180	75	23.1481	0	0	0					0	0	1	D		4		0	3	5.59	7.86	34.7105	75	67.86	77.94	50	43.75	83.33	100	100	100	81.25	52	100
	MRI로 측정	92	125	18723117	임재선	1	2	1956-06-24	2010-12-13	54.5068	2021-10-15	129.803	0	0		165	62	22.7732	0	0	1					1	0	2	D		4		1	4	6.61	8.82	46.0572						97.22	89.29	100	100	100	82	100
	MRI로 측정	93	126	18718414	김두나	2	2	1993-06-09	2010-12-20	18	2017-12-27	84.0656	0	0		156	47	19.313	0	0	0					0	0	1	C		3		1	4	6.37	12.84	64.6147						80.56	100	97.06	100	87.5	74	90
전화 F/U?		94	127	18766238	오현주	2	1	1978-01-25	2010-12-27	32.9425	2017-12-27	83.8361	0	0		160	50	19.5312	0	1	0					0	0	1	D		4		1	4	9.07	13.6	97.4481						58.33	92.86	94.12	80	81.25	74	90
		95	128	18763568	최태진	1	2	1981-11-28	2011-01-17	29.1562	2023-12-31	155.115	0	0		167	91	32.6294	0	0	0					0	0	1	F		6		1	6	6.37	14.06	70.7541	75	67.86	77.94	50	43.75	83.33	100	100	100	81.25	71	100
3rd look, 전화 F/U?	MRI로 측정	96	129	18840159	이태양	1	2	1994-02-06	2011-03-03	18	2021-10-29	127.639	0	0		170	70	24.2215	0	1	1					1	0	1	E		5		1	4	7.87	14.35	89.2183	66.67	32.14	75	40	25						82	87
		97	130	70121771	이영희	2	1	1959-12-25	2011-03-08	51.2356	2019-04-10	96.8852	0	0		156	51	20.9566	0	0	0					0	0	1	D		4		0	4	5.31	4.8	20.1355	50	64.29	76.47	30	25	100	67.86	100	100	93.75	56	97
30살부터 흡연-반갑 활동 많이하면 통증있음		98	131	18083609	박이순	2	1	1957-09-25	2011-03-24	53.5288	2015-02-14	46.6557	1	1	17.8	144	55	26.5239	0	1	0					0	0	1	D		4		1	4	5.89	7.61	35.4101	75	85.71	77.94	50	43.75	83.33	100	100	100	81.25	52	100
	MRI로 측정	99	132	18894375	김태수	1	1	1970-02-03	2011-04-07	41.2	2023-12-31	152.492	0	0		175	78	25.4694	0	0	0					0	0	1	D		4		0	7	6.56	9.19	47.6263	63.89	92.86	80.89	70	62.5	100	100	98.53	95	75	65	96
		100	133	18916139	정종오	1	1	1961-03-10	2011-04-21	50.1479	2022-09-14	136.525	0	0		166	75	27.2173	0	0	1					1	1	1	D		4		1	4	9.87	13.03	101.599	72.22	60.71	79.41	55	56.25	97.22	82.14	97.06	85	75	67	87
		101	134	18977915	이미진	2	1	1994-04-10	2011-05-12	18	2018-06-15	84.9508	0	0		161	48	18.5178	0	0	0					0	0	2	C		3		1	7	8.55	12.44	84.026	69.44	82.14	80.88	70	25	83.33	78.57	89.71	85	62.5	65	87
전화 F/U?		102	135	15803938	고대현	1	2	1995-12-26	2011-05-16	18	2023-03-20	141.836	0	0		173	56	18.7109	0	0	1					0	0	2	B		2		0	7	7.18	12.64	71.6966	72.22	75	89.71	65	62.5	91.67	92.86	91.18	80	75	78	90
		103	136	18950944	유영순	1	2	1958-11-07	2011-06-30	52.6795	2013-12-30	29.9672	0	0		165	65	23.8751	0	0	0					0	0	1	D		4		1	4	5.74	9.28	42.0811											69	90
20살부터 흡연, 1갑	필름 스캔만 있음	104	137	07521712	김낙근	1	1	1970-01-20	2011-06-30	41.4685	2023-12-31	149.738	1	1	33.8	173	75	25.0593	0	1	0					0	0	1	D		4		1	4				52.78	32.14	63.24	15	25	91.67	100	97.06	80	75	83	97
		105	138	18477862	박서희	2	1	1998-02-18	2011-07-26	18	2017-05-17	69.5738	0	0		162	74	28.1969	0	1	0					0	0	2	B		2		0	7	6.09	11.06	53.2108											76	100
	MRI로 측정	106	139	19056094	임유솔	2	2	1996-11-29	2011-07-26	18	2014-12-17	40.6557	0	0		163	53	19.9481	0	0	0					0	0	2	B		2		1	4	7.03	10.23	56.8144											74	100
19살부터 흡연-1갑, 발목 전혀 문제 없음	MRI로 측정	107	140	19113646	정영두	1	2	1990-12-25	2011-08-18	20.6603	2023-10-05	145.279	1	1	14.2	178	71	22.4088	0	0	1					0	0	1	D		4		1	4	7.82	10.48	64.7433	16.67	17.86	11.76	15	12.5	100	100	100	100	100	67	100
20살부터 흡연-1갑	OA로 보임	108	141	11188646	김영진	1	2	1951-01-10	2011-08-25	60.663	2021-08-25	119.77	1	1	52	165	70	25.7117	0	0	1					0	0	1	F		6		1	4	10.11	13.88	110.858
12살부터 흡연-반갑, 2014년 금연	MRI로 측정	109	143	12200027	이재성	1	1	1994-09-30	2011-10-20	18	2023-07-26	140.885	1	0	4.1	176	67	21.6296	0	0	1					1	1	2	B		2		1	4	8.79	9.88	68.6077	58.33	64.29	80.88	90	43.75	58.33	64.29	97.06	80	87.5	56	56
12살부터 흡연-반갑, 2014년 금연	MRI로 측정	110	144	12200027	이재성	1	2	1994-09-30	2011-10-20	18	2023-07-26	140.885	1	0	4.1	176	67	21.6296	0	0	1					1	1	2	B		2		1	4	9.38	12.36	91.5901	58.33	64.29	80.88	90	43.75	58.33	64.29	97.06	100	43.75	56	56
없는번호, 수술전 기록 흡연안함		111	145	19196929	고열규	1	1	1967-01-08	2011-10-20	44.811	2018-01-09	74.5246	0	0		172	71	23.9995	0	1	0					0	0	1	D		4		1	4	6.22	8.6	42.2587	52.78	32.14	63.24	15	25	97.22	100	100	100	87.5		100
	MRI로 측정	112	146	19217688	안병남	1	1	1977-09-18	2011-11-21	34.1973	2023-12-31	145.016	0	0		172	79	26.7036	0	0	0					0	0	1	E		5		0	6	4.07	6.4	20.5779
전화 F/U		113	147	19345511	신힘찬	1	2	1993-11-23	2012-01-19	18.1671	2021-10-22	116.852	0	0		175	70	22.8571	0	0	0					1	0	2	B		2		0	4	10.36	11.45	93.7114	19.44	53.57	16.18	15	12.5	100	100	100	100	100	76	100
	Scope영상이 없음..	114	148	14438077	김명섭	1	2	1968-10-26	2012-01-19	43.2603	2022-11-02	129.18	0	0		175	70	22.8571	0	0	1					1	1						0	6	5.86	9.77	45.2292	47.22	57.14	50	25	25	100	96.43	98.53	95	75	74	100
2005년부터 흡연, 현재 한갑반 통증없고, 불편감 없음	Scope영상이 없음..	115	149	19333321	정대선	1	1	1989-08-21	2012-01-30	22.4575	2018-06-15	76.3279	1	1	28.5	178	65	20.5151	0	0	0					0	0						0	6				69.44	82.14	80.88	70	25	100	100	100	100	100	60	100
2010부터 흡연-1갑, 2023년 금연 간헐적 통증남아있음	MRI로 측정	116	150	08122574	신용주	1	2	1989-10-07	2012-02-07	22.3507	2018-06-14	76.0328	1	0	13	175	70	22.8571	0	0	0					0	0	1	D		4		0	4	6.75	9.81	52.3118											72	87
		117	151	18696596	김영만	1	1	1969-01-04	2012-02-13	43.137	2023-12-31	142.262	0	0		171	83	28.3848	0	0	0					0	0	1	B		2		0	4	5.13	7.83	31.7326											80	100
전화 F/U	Scope영상이 없음..	118	152	19500587	정정화	2	1	1989-03-20	2012-04-17	23.0932	2019-08-14	87.7049	0	0		156	50	20.5457	0	1	0					0	0						0	4,7	10.03	16.72	132.484	66.67	67.86	75	50	56.25	91.67	92.86	98.53	85	87.5	57	90
		119	153	19527525	김형태	1	2	1992-02-08	2012-05-14	20.2767	2023-12-31	139.279	0	0		170	98	33.91	0	0	0					0	0	2	B		2		0	4,7	12.3	16.78	147	69.44	82.14	80.88	70	25	83.33	78.57	89.71	85	62.5	65	87
20살부터 흡연-한갑, 2022년 금연, 미국거주, 발목통증있음		120	154	13695868	정종현	1	1	1989-08-25	2012-05-24	22.7616	2013-05-06	24	1	0	12.8	170	90	31.1419	0	0	0					0	0	1	E		5		1	4	7.64	12.94	78.1007
		121	156	19591823	송가원	2	1	1996-05-02	2012-06-04	18	2021-10-22	112.361	0	0		160	55	21.4844	0	0	1					1	1	2	C		3		0	4	7.68	8	48.5376	36.11	39.29	52.94	25	31.25						63	87
술전 15년부터-흡연 1갑 번호없음		122	157	19549629	김상남	1	2	1956-07-10	2012-06-11	55.9589	2012-09-03	24	1	1	26.4	169	70	24.5089	0	0	0					0	0	1	E		5		1	4	9.01	14.57	103.708											80
20년간 흡연-1갑, 2012년 금연 무리하면 통증, 일상생활지장없음		123	158	19496593	임정국	1	2	1960-03-05	2012-06-14	52.3123	2018-01-25	67.2459	1	0	20	165	76	27.9155	0	0	1					1	0	1	E		5		1	1	8.09	10.02	64.0388											72	97
2010년부터 흡연, 1갑		124	159	03423468	김경훈	1	2	1982-01-11	2012-07-10	30.5151	2022-10-19	123.049	1	1	13.7	189	72	20.1562	0	0	1					1	1	1	E		5		1	4	8.45	13.48	89.9857	50	35.71	69.12	45	25	55.56	96.43	89.71	80	87.5	74	82
		125	160	19565348	조지수	1	2	1980-07-31	2012-08-27	32.0959	2023-12-31	135.836	0	0		173	79	26.3958	0	0	1					0	0	1	C		3		1	4,6	4.39	3.82	20.5												86
20살부터 흡연, 1갑 번호없음	MRI로 측정, Scope 사진이 없음	126	161	05580859	서양재	1	1	1956-11-15	2012-08-30	55.8274	2015-02-14	29.4426	1	1	46.9	173	75	25.0593	0	1	0					0	0						0	6	5.47	6.34	27.397						100	100	100	85	62.5		97
마지막 F/U spain 호전		127	162	19688169	노유정	2	1	1999-05-14	2012-09-20	18	2019-02-25	77.0164	0	0		160	59	23.0469	0	0	1					1	0	2	E		5		1	4	15.11	18.24	148	83.33	64.29	82.35	80	81.25	88.89	78.57	98.53	90	87.5	86	100
	MRI로 측정	128	163	04116926	신송자	2	2	1940-12-28	2012-10-25	65	2023-12-31	133.902	0	0		155	56	23.3091	0	0	0					0	0	2	D		4		1	4	7.33	14.06	81.4172											80	100
2002년부터 흡연-1갑		129	164	17967932	김상옥	1	2	1981-12-22	2012-11-26	30.9507	2016-07-04	43.1475	1	1	21.3	173	97	32.41	0	0	0					0	0	1	D		4		1	6	9.03	13.62	97.161												90
2009년부터-흡연:1/4갑, 전화번호 바뀜	Lt	130	165	19833639	소한움	1	1	1994-02-15	2012-12-03	18.811	2013-12-09	24	1	1	4	173	67	22.3863	0	0	0					0	0	1	B		2		0	4	5.21	8.9	36.6315
2009년부터-흡연:1/4갑, 전화번호 바뀜	Rt	131	166	19833639	소한움	1	2	1994-02-15	2012-12-03	18.811	2013-12-09	24	1	1	4	173	67	22.3863	0	0	0					0	0	2	B		2		1	4	9.13	14.6	105.305
		132	167	17122229	김진	2	1	1966-05-28	2012-12-20	46.5973	2015-09-07	32.4918	0	0		147	75	34.7078	0	0	1					1	0	1	D		4		1	4	6.84	7.7	41.6077											80	100
		133	168	10302614	장양순	2	1	1956-01-15	2012-12-20	56.9699	2020-07-01	90.1639	0	0		158	63	25.2363	0	0	0					0	0	2	D		4		1	4	6.09	8.44	40.6057	38.89	67.86	57.35	25	18.75	97.22	100	100	100	93.75	75	100
		134	169	17553663	남수정	2	2	1976-11-20	2013-01-17	36.1836	2023-12-31	131.148	0	0		171	62	21.2031	0	0	0					0	0	2	C		3		1	4	7.8	14.95	92.1219	69.44	82.14	80.88	70	25	83.33	78.57	89.71	85	62.5	65	87
	MRI로 측정	135	170	11723871	김순옥	2	1	1950-12-20	2013-02-25	62.2274	2015-09-16	30.5902	0	0		154	69	29.0943	0	0	1					0	0	1	D		4		1	4	9.84	11.2	87.0643												90
20살부터 흡연, 1갑 최근 술전과 동일한 통증생김		136	171	19975749	제갈욱	1	1	1965-06-28	2013-03-04	47.7151	2018-03-21	60.4262	1	1	38.7	170	62	21.4533	0	0	1					0	0	2	D		4		1	4	9.56	13.62	102.864						94.44	85.71	97.06	90	87.5		97
		137	172	14491604	정구식	1	2	1966-01-04	2013-03-11	47.2137	2018-05-21	62.1967	0	0		180	90	27.7778	0	0	1					0	0	1	D		4		1	4	6.88	15.84	86.0936	44.44	50	83.82	35	37.5	94.44	100	100	95	62.5	75	90
		138	173	11389152	이효복	2	2	1953-08-14	2013-04-02	59.674	2018-12-19	68.4262	0	0		156	51	20.9566	0	0	0					0	0	1	A		1		1	4	6.45	13.51	68.8402	63.89	92.86	80.89	70	62.5	100	100	98.53	95	75	65	96
2022-01 2nd look 시행	MRI로 측정	139	174	19672307	윤형철	1	2	1992-12-16	2013-04-15	20.3425	2022-04-20	107.934	0	0		174	95	31.378	0	0	1					1	1	2	B		2		0	4	7.04	12.56	69.8537	72.22	60.71	79.41	55	56.25	97.22	82.14	97.06	85	75	67	87
		140	177	08535056	마호준	1	1	1984-10-27	2013-07-29	28.7726	2023-12-31	124.82	0	0		181	77	23.5036	0	0	0					0	0	2	D		4		0	4	7.78	9.65	59.3108	69.44	82.14	80.88	70	25	83.33	78.57	89.71	85	62.5	65	87
17살부터 흡연, 1갑	MRI로 측정	141	178	20203845	손강필	1	1	1991-09-16	2013-09-12	22.0055	2018-06-15	56.9508	1	1	15.6	175	104	33.9592	0	0	0					0	0	3	C		3		0	6	10.62	13.69	114.856	77.78	78.57	97.06	70	43.75	94.44	82.14	97.06	75	68.75	65	97
2nd POD 6mos		142	179	17823322	박화식	1	2	1964-02-23	2013-09-23	49.6164	2019-06-05	68.2295	0	0		173	81	27.0641	0	0	1					1	1	2	D		4		1	4	6.45	14.78	75.3115	69.44	82.14	80.88	70	25	83.33	78.57	89.71	85	62.5	65	87
	Lt	143	180	20172943	김정현	1	1	1995-02-15	2014-02-03	18.9808	2019-03-27	61.5738	0	0		182	68	20.5289	0	0	1					0	0	2	B		2		0	7	8.25	14.61	95.2207	44.44	21.43	75	30	43.75	86.11	67.86	95.59	60	62.5	47	75
	Rt	144	181	20172943	김정현	1	2	1995-02-15	2014-02-03	18.9808	2019-03-27	61.5738	0	0		182	68	20.5289	0	0	0					0	0	2	B		2		1	7	9.56	11.65	87.9855	44.44	21.43	75	30	43.75	88.89	85.71	95.59	70	75	47	79
	MRI로 측정	145	182	17150195	안태규	1	1	1965-06-02	2014-03-14	48.8137	2023-01-11	105.738	0	0		170	65	22.4913	0	0	0					0	0	1	D		4		0	4	5	8.89	35.1155						80.56	96.43	95.59	75	37.5	75	85
중학생때부터 흡연, 반갑 욱신거리는 통증 있음, 서울거주		146	183	20576369	오승록	1	2	1995-11-23	2014-03-18	18.3288	2018-06-15	50.8197	1	1	6.7	177	59	18.8324	0	0	0					0	0	2	A		1		1	4	8.09	13.48	86.152	44.44	21.43	75	30	43.75	86.11	67.86	95.59	60	62.5	71	87
	MRI로 측정	147	184	20523877	장금자	2	2	1951-05-11	2014-03-28	62.9233	2018-06-15	50.4918	0	0		156	81	33.284	1	0	0					0	0	3	C		3		0	1	5.35	10.19	43.068	86.11	92.86	97.66	80	62.5	97.22	92.86	91.18	80	87.5	81	100
	MRI로 측정, scope 영상 없음	148	185	20474279	김재현	1	2	1997-02-05	2014-05-09	18	2014-08-20	24	0	0		170	72	24.9135	0	0	0					0	0	2					0	4	5.13	12.31	49.8887	77.78	78.57	97.06	70	43.75	94.44	82.14	97.06	75	68.75	65	97
20살부터 흡연, 1갑 전화번호 없음	scope 영상 없음	149	186	15926456	양수원	1	1	1990-10-24	2014-05-09	23.5562	2014-09-17	24	1	1	13	168	87	30.8248	0	0	0					0	0	2					0	4	9.5	14.71	110.399	77.78	78.57	97.06	70	43.75	94.44	82.14	97.06	75	68.75	65	97
2014년도부터 흡연, 반갑 2021년도에 금연함		150	187	71075949	김재하	1	2	1996-10-31	2014-05-20	18	2019-01-30	56.2623	1	0	4	170	66	22.8374	0	0	1					1	0	1	E		5		1	7	7.41	13.93	81.5448	52.78	60.71	70.59	50	43.75	58.33	64.29	91.18	65	68.75	74	80
20살부터 흡연, 1갑이상 2018-08내원시보단 조금 나아짐		151	188	06354211	김동곤	1	2	1970-05-02	2014-05-23	44.0877	2018-08-01	50.1967	1	1	33.2	165	61	22.4059	0	0	0					1	0	3	E		5		1	4	8.5	8.9	59.7635	50	53.57	61.76	50	43.75	72.22	75	83.82	75	62.5	65	79
		152	189	50005466	최연희	2	2	1999-06-23	2014-05-23	18	2017-08-01	38.2295	0	0		160	55	21.4844	0	0	1					0	0	1	B		2		0	4	9.62	16.74	127.221											71	90
전화F/U?		153	190	20670474	정하준	1	1	1993-03-06	2014-06-05	21.263	2017-06-22	36.4918	0	0		173	68	22.7204	0	0	1					1	0	1	E		5		1	4	9.54	13.04	98.2773	55.56	42.86	50	35	43.75	100	100	100	100	100	74	100
		154	191	20635703	신은영	2	1	1969-05-19	2014-06-13	45.0986	2023-03-08	104.59	0	0		163	68	25.5937	0	0	0					1	1	2	D		4		1	4	5.71	10.25	46.2367						91.67	96.43	94.12	80	75	80	100
		155	192	17027252	성재관	1	1	1974-09-07	2014-06-24	39.8219	2017-05-02	34.1967	0	0		164	85	31.6032	0	0	0					0	0	3	E		5		1	4	6.94	12.97	71.1093											85
		156	193	15587641	이진범	1	1	1956-03-20	2014-07-22	58.3781	2019-01-17	53.7705	0	0		176	85	27.4406	0	0	1					1	0	1	D		4		1	4	7.92	10.5	65.6964	52.78	64.29	67.65	40	43.75						77
20살부터 흡연, 1갑 전화번호 없음		157	194	15926456	양수원	1	2	1990-10-24	2014-08-01	23.7863	2014-09-17	24	1	1	13	168	87	30.8248	0	0	0					0	0	1	D		4		1	4	9	15.21	108.143	77.78	78.57	97.06	70	43.75	94.44	82.14	97.06	75	68.75	65	97
		158	195	19672307	윤형철	1	1	1992-12-16	2014-08-08	21.6575	2022-04-20	92.1967	0	0		178	94	29.668	0	0	1					1	1	1	D		4		1	4,7	8.61	13.9	94.5464	72.22	60.71	79.41	55	56.25	97.22	82.14	97.06	85	75	70	87
		159	196	10448579	강억근	1	2	1967-04-30	2014-10-10	47.4795	2018-06-15	44.0656	0	0		188	91	25.7469	0	1	1					0	0	3	C		3		0	6	5.69	7.59	34.1178						63.89	89.29	88.24	80	56.25	77	87
전화F/U?		160	197	20670474	정하준	1	2	1993-03-06	2014-10-13	21.6192	2017-06-23	32.2623	0	0		175	68	22.2041	0	1	1					1	1	2	E		5		0	4	8.05	13.19	83.8818	55.56	42.86	50	35	43.75	69.44	96.43	97.06	90	75	69	87
	scope 영상 없음	161	198	11290986	문옥순	2	1	1961-01-15	2015-01-02	54	2023-12-31	107.705	0	0		158	54	21.6311	0	0	0					0	0	2					0	1,4	6.73	11.1	59.0154											70	90
		162	199	20893106	강호균	1	2	1993-09-01	2015-01-20	21.4	2023-12-31	107.115	0	0		181	111	33.8817	0	0	0					0	0	2	C		3		1	4	7.82	14.2	87.7248											71
		163	201	15687829	이숙재	2	2	1965-01-16	2015-02-27	50.1479	2023-02-22	95.6393	0	0		164	61	22.68	0	0	1					1	1	2	B		2		1	4	6.99	11.64	64.2772	86.11	92.86	97.66	80	62.5	97.22	92.86	91.18	80	87.5	81	100
		164	202	20277106	성제윤	1	2	1962-01-20	2015-04-03	53.2356	2021-11-05	78.9508	0	0		167	76	27.2509	0	0	1					1	1	3	E		5		1	4	8.98	13.69	97.1196											77	90
		165	203	10819361	손영복	2	1	1963-09-15	2015-04-03	51.5836	2023-12-31	104.721	0	0		162	61	23.2434	0	0	0					0	0	1	B		2		0	4	6.79	14.28	76.5993
		166	204	21135499	이대규	1	2	1992-03-13	2015-04-16	23.1068	2021-11-04	78.4918	0	0		173	68	22.7204	0	0	1					1	1	1	D		4		0	4	10.37	18.1	148.281	69.44	42.86	69.12	45	12.5	100	88.29	97.06	90	68.75	63	100
		167	205	09240556	김효신	2	1	1941-02-20	2015-05-14	65	2023-12-31	103.377	0	0		146	53	24.864	1	0	0					0	0	2	D		4		1	4	8.37	14.13	93.4318											69	95
		168	206	10469642	박재범	1	2	1973-08-05	2015-06-04	41.8575	2021-11-05	76.918	0	0		176	86	27.7634	0	1	1					1	1	2	E		5		1	4	9.25	11.34	82.8671	55.56	53.57	66.18	60	43.75	69.44	57.14	76.47	50	25	62	65
		169	207	21123658	오행선	2	1	1967-09-24	2015-06-23	47.7781	2021-05-24	70.8852	0	0		157	56	22.719	0	0	1					1	1	3	E		5		1	4	6.09	8.96	43.1075	77.78	78.57	97.06	70	43.75	94.44	82.14	97.06	75	68.75	65	97
		170	209	50046095	임덕진	1	2	1977-10-05	2015-07-10	37.7863	2018-04-04	32.7541	0	0		175	84	27.4286	0	0	1					1	0	3	E		5		0	4	7.35	7.89	45.8133						86.11	75	80.88	70	62.5	60	95
		171	210	21190945	김만준	1	2	1992-01-27	2015-07-10	23.4658	2021-10-29	75.5082	0	0		163	76	28.6048	0	0	0					1	1	1	D		4		0	4	7.42	12.13	71.1036	55.56	71.43	86.76	75	43.75	86.11	71.43	98.53	70	50	62	86
		172	211	70301841	류질임	2	2	1953-05-23	2015-07-23	62.2082	2019-03-10	43.4754	0	0		160	56	21.875	1	0	1					0	0	3	D		4		1	4	8.29	11.13	72.8915	55.56	50	76.47	50	43.75	97.22	100	85.29	60	75	67	83
		173	212	21252666	전영심	2	1	1963-06-19	2015-07-30	52.1479	2023-12-31	100.852	0	0		168	81	28.699	0	0	0					0	0	3	D		4		1	4	5.25	6.97	28.9081
		174	213	16390098	최성철	1	2	1955-02-17	2015-07-30	60.4877	2019-05-08	45.1803	0	0		165	69	25.3444	0	1	1					0	0	1	E		5		0	7	7.71	10	60.909	69.44	50	88.24	60	56.25	77.78	75	91.18	80	75	68	90
		175	214	21240236	염종현	1	1	1994-06-29	2015-09-04	21.1973	2021-11-04	73.8689	0	0		174	112	36.993	0	1	1					1	0	1	E		5		0	6	6.96	12.59	69.2249	63.89	46.43	92.65	40	37.5	77.78	39.29	95.59	70	56.25	57	87
20살부터 흡연, 1/4갑 전화번호 없음		176	215	21295691	박상민	1	1	1995-10-04	2015-09-17	19.9671	2016-03-07	24	1	1	4	178	76	23.9869	0	0	0					0	0	1	F		6		1	6	7.11	19.39	108.912	77.78	78.57	97.06	70	43.75	94.44	82.14	97.06	75	68.75	65	85
		177	216	21352302	박화수	1	2	1968-06-07	2015-10-30	47.4274	2023-12-31	97.8361	0	0		169	64	22.4082	0	0	0					0	0	1	E		5		0	4	6.59	12.87	67.0025	55.56	50	76.47	50	43.75	97.22	100	85.29	60	75	67	83
16살부터 흡연, 1/4갑		178	217	07737957	추민선	1	2	1992-06-03	2015-12-11	23.537	2023-12-31	96.459	1	1	4	174	95	31.378	0	0	0					0	0	2	B		2		1	7	9.49	13.25	99.3366											72	100
		179	218	20611086	김동규	1	2	1994-01-01	2015-12-11	21.9562	2021-11-04	70.6557	0	0		177	102	32.5577	0	0	1					1	1	1	E		5		1	4	6.15	13.72	66.6586						69.44	60.71	100	80	56.25	65	80
30살부터 흡연, 1갑 ROM제한, 통증, 불편함 있음		180	219	06657359	이민철	1	2	1980-03-12	2015-12-11	35.7726	2019-10-02	45.6066	1	1	13.7	180	144	44.4444	0	0	0					0	0	2	D		4		1	6	4.99	6.66	26.2544	16.67	10.71	48.53	25	12.5	69.44	25	73.53	25	12.5	67	80
		181	220	21153996	이세형	1	1	1985-05-01	2015-12-22	30.663	2023-12-31	96.0984	0	0		167	63	22.5896	0	0	0					0	0	3	D		4		1	4	7.53	8.26	49.1363											72
전화꺼져있음		182	221	21408196	정영현	1	1	1993-08-12	2016-01-15	22.4411	2023-12-31	95.3115	1	1	10.1	172	83	28.0557	0	0	0					0	0	2	A		1		0	4	7.62	11.93	71.8162											81	100
마지막 F/U 유방암 발병		183	222	50066989	김정임	2	1	1953-04-12	2016-01-19	62.8137	2018-08-13	30.7213	0	0		154	62	26.1427	0	0	0					0	0	2	B		2		0	3,6	6.97	10.12	55.7238	41.67	60.71	58.82	30	43.75	69.44	64.29	77.94	60	62.5	69	87
		184	223	04971765	송윤주	1	2	1964-04-01	2016-01-19	51.8356	2018-06-15	28.7869	0	0		167	74	26.5338	0	0	0					0	0	1	E		5		1	4	8.39	11.15	73.9033											74
20살부터 흡연, 1갑, 현재 통증없고 잘지내심		185	224	50059753	함재철	1	2	1966-08-08	2016-02-19	49.5671	2023-12-31	94.1639	1	1	37.3	178	85	26.8274	0	1	0					0	0	1	D		4		0	4	7.04	9.57	53.2245	63.89	75	64.71	40	43.75	86.11	96.43	76.47	70	75	56	89
20살부터 흡연, 1/2갑		186	225	21678847	이명기	1	1	1993-02-23	2016-06-14	23.3205	2023-12-31	90.3607	1	1	5.3	172	65	21.9713	0	0	0					0	0	2	B		2		0	4	7.26	11.77	67.5057	44.44	75	44.12	25	43.75	55.56	46.43	57.35	35	37.5	77	87
전화한번 해볼것, 수술에 만족감 없음		187	226	50041776	윤선영	2	2	1984-06-06	2016-07-22	32.1479	2023-12-31	89.1148	0	0		167	70	25.0995	0	0	0					0	0	1	C		3		1	4,7	7.93	15.8	98.9823	11.11	35.71	13.24	15	25	100	100	100	90	100	62	100
		188	227	13370036	문선화	2	2	1975-10-20	2016-08-01	40.811	2023-12-31	88.7869	0	0		152	75	32.4619	0	0	1					0	0	1	E		5		1	4	6.75	13.52	72.0954											65
		189	228	70652842	박재정	1	2	1988-04-26	2016-08-05	28.2959	2023-12-31	88.6557	0	0		174	98	32.3689	0	0	0					0	0	2	B		2		0	4	5.27	9.69	40.3424	55.56	50	76.47	50	43.75	97.22	100	85.29	60	75	67	83
		190	229	50075614	김용화	1	2	2001-01-02	2016-09-13	18	2019-04-10	30.7869	0	0		177	92	29.3658	0	0	0					0	0	1	D		4		0	7	8.58	16.78	113.738	41.67	46.43	82.35	40	43.75	94.44	78.57	100	95	81.25	65	87
		191	230	09163575	김해인	2	2	1990-10-18	2016-11-08	26.0767	2023-12-31	85.541	0	0		170	53	18.3391	0	0	0					0	0	2	D		4		1	4	9.66	16.14	123.171	94.44	71.43	97.66	90	62.5	61.11	42.86	83.82	55	43.75	87	76
★OLT 최초 Regenseal 601사용환자★	Open해서 B/G후 collagen뿌림	192		16800374	박애란	2	1	1970-01-12	2016-11-22	46.8932	2023-03-15	75.541	0	0		153	83	35.4564	0	0	1					1	1	1	D		4		0	6				47.22	50	60.29	40	56	69.44	75	77.94	65	62.5	70	87
	Scope영상이 없음..	193	232	21530352	주정수	1	2	1979-09-21	2016-12-02	37.2247	2023-12-31	84.7541	0	0		169	68	23.8087	0	0	0					0	0						0	5	8.2	10.39	67.3064	63.86	53.57	72.06	55	31.25	77.78	89.29	88.24	80	62.5	62	82
		194	234	15253724	한시현	2	1	2003-11-12	2017-01-03	13.1534	2020-01-15	36.2951	0	0		153	59	25.204	0	0	0					0	0	2	B		2		0	7	6.52	8.08	41.6185	72.22	35.71	70.59	45	56.25	91.67	82.14	98.53	100	75	59	86
		195	235	20611086	김동규	1	1	1994-01-01	2017-01-20	23.0685	2021-11-04	57.3443	0	0		177	102	32.5577	0	0	0					0	0	1	D		4		1	4	11.12	16.76	147.233		53.5				88.89	75	98.53	85	62.5	74	86
20살부터 흡연, 1갑, 현재 술전처럼 안좋음, 2023-12 내원예정		196	236	21807452	양재모	1	1	1996-11-15	2017-02-03	20.2329	2023-12-31	82.6885	1	1	6.8	179	77	24.0317	0	0	0					0	0	1	E		5		0	4	7.39	12.82	74.8444	91.67	92.86	95.59	75	81.25	91.67	67.86	95.59	75	81.25	74	74
		197	237	22020057	채민희	2	1	1991-09-01	2017-03-03	25.5205	2023-12-31	81.7705	0	0		164	69	25.6544	0	0	1					0	0	2	C		3		0	4	6.99	13.84	76.4259											74
		198	238	05157681	김성훈	1	2	1973-11-24	2017-04-13	43.4137	2020-05-27	37.377	0	0		172	84	28.3937	0	0	0					0	0	1	E		5		1	4	8.24	13.43	87.4239	38.89	57.14	67.65	60	43.75	80.56	96.43	95.59	90	81.25	69	90
2017년도부터 흡연, 1/4갑		199	239	71095449	노영민	1	1	2000-07-01	2017-04-21	18	2023-12-31	80.1639	1	1	4	165	58	21.3039	0	0	1					0	0	1	F		6		1	3,6	10.55	17.5	145.854	61.11	35.71	60.29	50	50	75	64.29	83.82	65	68.75	82	86
POD 1y	MRI로 측정	200	240	13497396	윤지예	2	2	1971-02-22	2017-06-09	46.326	2019-08-16	26.1639	0	0		170	65	22.4913	0	1	0					0	0	1	D		4		0	4	10.55	13	108.349						69.44	57.14	89.71	60	56.25		86
		201	241	18700429	이정분	2	1	1955-05-10	2017-06-09	62.126	2023-12-31	78.5574	0	0		156	56	23.0112	0	0	0					0	0	1	E		5		1	7	6.99	9.89	54.6136	63.89	75	64.71	40	43.75	86.11	96.43	76.47	70	75	56	89
POD 2mos		202	242	50114606	윤희성	1	2	1967-06-11	2017-06-29	50.0849	2023-12-31	77.9016	0	0		174	76	25.1024	0	0	0					0	0	1	D		4		0	4,6	8.16	10.14	65.3665	44.44	75	44.12	25	43.75	55.56	46.43	57.35	35	37.5		87
		203	243	17654157	임어진	1	2	1980-03-19	2017-06-29	37.3041	2023-12-31	77.9016	0	0		175	72	23.5102	0	0	0					0	0	1	E		5		1	4	7.46	9.88	58.2268	91.67	92.86	97.66	90	56.25	88.89	100	97.06	75	37.5	85	84
20살부터 흡연, 1갑, 수술 만족안함		204	244	70430841	구인수	1	1	1977-05-05	2017-09-21	40.4082	2023-12-31	75.1475	1	1	26.4	171	70	23.939	0	0	0					0	0	1	D		4		1	6	7.29	16.19	93.2398	63.89	50	58.82	40	12.5	52.78	57.14	63.24	20	12.5	67	85
POD 3mos		205	245	22199068	추대인	1	2	1995-08-22	2017-09-21	22.0986	2023-12-31	75.1475	0	0		176	78	25.1808	0	0	0					0	0	1	D		4		1	4	8.32	18	118.31	94.44	92.86	97.66	85	75	80.56	89.29	82.35	75	56.25		86
		206	246	70938538	조희숙	2	1	1971-02-08	2017-09-21	46.6493	2023-07-26	69.9672	0	0		157	61	24.7475	0	1	0					0	0	1	E		5		0	4	3.87	6.88	21.0342	94.44	92.86	97.66	85	75	75	89.29	83.82	50	43.75		81
20살부터 흡연, 1갑이상		207	248	13093046	이병권	1	2	1964-08-05	2018-03-02	53.6082	2021-02-15	35.4426	1	1	39.3	165	71	26.079	0	0	1					0	0	1	C		3		1	7	8.98	7.77	55.1219	91.67	92.86	97.66	90	56.25	88.89	100	97.06	75	37.5	67	84
new		208	249	22123498	곽진희	2	1	1995-02-28	2018-03-16	23.0603	2023-12-31	69.377	0	0		168	66	23.3844	0	0	0					0	0	1	D		4		1	4,7	5.8	17.26	79.0853	55.56	64.29	75	75	56.25	69.89	57.14	67.65	40	43.75	67	74
	MRI로 측정	209	250	04720425	김상애	2	1	1959-07-21	2018-04-06	58.7507	2022-11-23	55.4754	0	0		161	73	28.1625	0	0	0					0	0	1	D		4		0	4	5.05	10.05	40.0945	55.56	92.86	69.12	30	43.75	94.44	92.86	94.12	75	62.5	67	100
		210	251	21530352	주정수	1	1	1979-09-21	2018-06-08	38.7397	2023-12-31	66.623	0	0		169	68	23.8087	0	0	0					0	0	1	B		2		0	5	7.07	7.27	40.6051	63.86	53.57	72.06	55	31.25	77.78	89.29	88.24	80	62.5	62	82
		211	252	09061523	장재훈	1	1	1974-12-24	2018-06-22	43.5233	2021-08-18	37.8033	0	0		176	73	23.5666	0	1	1					0	0	1	D		4		0	7	5.18	11.34	46.4055	58.33	85.71	57.35	10	12.5	91.67	96.43	98.53	85	62.5	73	87
		212	253	22634231	송미란	2	1	1953-06-14	2018-07-19	65	2020-11-04	27.5082	0	0		159	70	27.6888	1	0	1					1	1	1	E		5		1	4,5	12.75	8.85	89.1416	41.67	50	64.74	30	25	97.22	100	69.12	30	37.5	67	86
		213	254	71403046	전치형	1	2	1996-03-16	2018-10-25	22.6247	2020-11-11	24.5246	0	0		175	94	30.6939	0	1	0					0	0	1	D		4		0	6	3.71	7.97	23.3593	83.33	71.43	95.59	80	62.5	100	100	100	100	100	84	100
2nd look 고려		214	255	22885419	장한별	1	2	1997-03-05	2019-01-10	21.8658	2022-02-13	37.0492	0	0		172	79	26.7036	0	0	1					0	0	1	D		4		1	7	8.29	13.49	88.3474	77.78	85.71	91.18	85	68.75	97.22	78.57	98.53	95	68.75	82	100
		215	256	22954007	김정순	2	2	1970-10-29	2019-01-24	48.2712	2023-07-26	53.9016	0	0		163	60	22.5827	0	1	0					0	0	1	E		5		0	6	4.69	5.79	21.4525	58.33	46.43	73.53	60	43.75	100	96.43	100	90	93.75	75	100
		216	257	14336249	조예영	2	1	2003-02-14	2019-02-07	18	2022-07-31	41.6393	0	0		171	87	29.7527	0	0	1					0	0	1	D		4		1	4	6.91	12.29	67.0899	77.78	64.29	97.06	75	62.5	75	71.43	98.53	80	56.25	84	87
2023-06-01 2nd look 시행함	MRI로 측정	217	258	04072175	최융진	1	2	1966-09-20	2019-04-11	52.5918	2023-08-23	52.2951	0	0		162	75	28.578	0	0	1					1	1	2	B		2		1	4,7	10.96	11.86	102.689	69.44	82.14	73.53	60	56.25	86.11	100	95.59	85	68.75	79	87
		218	259	23132792	정다함	1	1	1995-10-08	2019-07-25	23.811	2022-08-17	36.6885	0	0		169	82	28.7105	0	0	1					0	0	1	E		5		0	7	9.51	15.95	119.831	97.22	92.86	97.66	90	87.5	100	85.71	100	100	75	87	100
		219	260	09501358	한동금	2	2	1956-02-23	2019-12-06	63.8274	2023-02-22	38.4918	0	0		154	54	22.7694	1	0	1					0	0	1	D		4		1	4	4.66	9.45	34.7892	94.44	92.86	97.66	85	75	86.11	89.29	86.76	80	81.25		87
		220	261	18207481	문금란	2	1	1969-01-30	2019-12-12	50.8986	2023-12-31	48.5246	0	0		151	56	24.5603	0	0	1					0	0	1	E		5		1	4	6.48	11.12	56.9255	52.78	46.43	54.41	40	62.5						72
		221	262	50198675	문상옥	1	2	1955-03-26	2020-01-31	64.8959	2023-12-31	46.8852	0	0		171	84	28.7268	0	0	0					0	0	1	C		3		1	4	8.99	11.04	78.4072	94.44	92.86	97.66	85	75
		222	263	23348142	최유원	2	1	1992-05-08	2020-02-20	27.8055	2023-08-14	41.6721	0	0		161	70	27.0051	0	0	1					0	0	1	D		4		1	4,7	7.62	13.38	80.5449						86.11	85.71	98.53	65	75		87
PostOP POD 1y		223	264	23391273	윤혜빈	2	1	1995-09-21	2020-03-05	24.4712	2022-11-23	32.5574	0	0		154	70	29.5159	0	0	1					0	0	1	E		5		1	4,7	11.47	16.1	145.887	86.11	78.57	97.66	90	81.25	100	92.68	98.53	95	93.75	84	100
흡연력 30년정도 됨, 하루 반갑		224	265	22685617	양하섭	1	2	1964-03-06	2020-05-21	56.2466	2023-02-08	32.5574	1	1	16.7	171	75	25.6489	0	0	1					1	0	2	D		4		1	7	9.01	9.84	70.0401	94.44	92.86	97.66	85	75	91.67	100	100	100	81.25	86	100
PostOP POD 5mos		225	266	23659028	고순정	2	2	1968-01-28	2020-07-23	52.5205	2023-08-14	36.623	0	0		156	60	24.6548	0	0	0					0	0	2	D		4		1	4	7.56	8.07	48.1973	36.11	21.43	38.24	25	25	75	35.71	80.88	60	43.75	76	90
		226	267	23272299	류세빈	2	2	1999-08-27	2020-08-06	20.9589	2023-12-31	40.7213	0	0		164	49	18.2183	0	0	0					0	0	1	C		3		0	4	7.19	9.67	54.9266	63.89	85.71	80.88	45	18.75						73
PostOP POD 6mos		227	268	23622318	김희선	2	1	1961-04-11	2020-12-10	59.7068	2023-12-31	36.5902	0	0		167	53	19.0039	0	0	0					0	0	1	E		5		0	4	5.01	10.43	41.2809	94.44	92.86	97.66	85	75	61.11	64.29	75	50	37.5		87
수술 4년전부터 흡연, 1/4갑		228	269	13552671	임수범	1	1	2000-07-24	2020-12-24	20.4329	2023-06-26	29.9672	1	1	4	172	75	25.3515	0	0	0					0	0	1	D		4		1	7	9.03	13.07	93.2375	63.89	67.86	94.12	55	62.5	69.44	71.43	100	100	68.75	85	90
		229	270	11695991	박영애	2	2	1957-03-31	2021-01-07	63.8164	2023-12-31	35.6721	0	0		160	57	22.2656	0	0	0					0	0	2	A		1		1	7	4.58	6.26	22.6499	80.56	89.29	91.18	70	62.5	91.7	96.4	100	85	75	87
		230	271	23518683	박경희	2	2	1967-08-09	2021-02-05	53.5315	2023-12-31	34.7213	0	0		156	62	25.4767	0	0	0					0	0	2	A		1		0	4	6.35	8.25	41.3861	94.44	92.86	97.66	85	75	91.67	96.43	77.94	80	37.5
		231	272	22957244	박준민	1	2	1998-01-26	2021-02-25	23.0986	2023-12-31	34.0656	0	0		173	102	34.0807	0	0	0					0	0	1	C		3		0	6	9.14	13.92	100.511	25	50	75	30	37.5	91.7	96.4	100	85	75	57
PostOP POD 3mos		232	273	23888542	한지연	2	1	1973-04-09	2021-03-11	47.9534	2023-12-31	33.6066	0	0		158	56	22.4323	0	1	0					0	0	1	C		3		0	4	7.14	12.32	69.4922	58.33	82.14	67.65	45	56.25	72.22	75	79.94	55	62.5	69
		233	274	23935163	서한성	1	2	2000-03-22	2021-03-16	20.9973	2023-12-31	33.4426	0	0		181	107	32.6608	0	1	0					0	0	1	F		6		0	7	7.19	12.92	73.3869	83.33	85.71	95.59	55	31.25	91.7	96.4	100	85	75	74	100
2nd look 고려		234	275	23957321	조종암	1	1	1963-07-28	2021-04-01	57.7178	2023-04-05	24.0656	0	0		165	80	29.3848	0	0	0					0	0	1	E		5		1	7	9.59	14.73	111.596	69.44	75	76.47	15	31.25						71
		235	276	23968338	안승주	1	1	1991-06-21	2021-04-15	29.8384	2023-04-23	24.1967	0	0		166	65	23.5883	0	0	1					0	0	1	E		5		1	4	7.83	9.36	57.8982	77.75	85.71	82.35	75	68.75	100	100	100	95	100	84	100
		236	277	04193977	박연옥	2	2	1954-05-14	2021-04-15	65	2023-06-21	26.1311	0	0		156	61	25.0657	0	0	1					0	0	1	E		5		0	4	6.84	13.15	71.0573	44.44	46.43	39.71	15	12.5	100	100	100	85	100	65	100
HV+OLT 2022-12 OP 예정		237	278	20875383	김연숙	2	1	1956-12-27	2021-04-30	65	2023-12-31	31.9672	0	0		162	64	24.3865	0	1	0					0	0	1	D		4		0	4	5.95	14.65	68.8623	69.44	89.29	64.71	30	25
PostOP POD 6mos		238	279	06428425	김명숙	2	1	1960-04-09	2021-05-06	65	2023-12-31	31.7705	0	0		149	49	22.0711	0	0	1					0	0	1	C		3		1	7	5.66	7.81	34.9216	66.67	89.29	51.47	20	25	69.44	67.86	80.88	80	56.25	69	86
		239	280	12296357	나동균	1	2	1968-12-25	2021-06-04	52.4767	2023-12-31	30.8197	0	0		169	69	24.1588	1	0	0					0	0	1	C		3		0	6	4.78	11.51	43.4641	41.67	25	47.06	40	37.5	86.11	89.29	92.65	80	75	65	86
Preop X, PostOP PCS 확인필요		240	282	22083027	홍민자	2	2	1975-08-11	2021-06-17	45.8822	2023-12-31	30.3934	0	0		153	64	27.3399	0	0	0					0	0	1	C		3		0	4	5.67	10.8	48.3764	94.44	92.86	97.66	85	75	88.89	89.29	89.71	75	62.5
		241	283	23456013	정수환	1	1	2000-05-30	2021-06-18	21.0658	2023-12-31	30.3607	0	0		174	91	30.0568	0	1	0					0	0	1	C		3		0	3	5.86	12.51	57.9138	97.22	75	97.66	85	68.75	86.11	89.29	100	80	75	87
2006년부터 흡연, 1갑		242	284	24104085	전은선	1	2	1983-04-02	2021-06-24	38.2548	2023-12-31	30.1639	1	1	17.3	176	89	28.7319	0	0	0					0	0	1	C		3		0	1	6.51	8.71	44.7947	66.67	78.57	91.18	40	25						87
		243	285	20194171	윤지나	2	1	1992-05-16	2021-07-01	29.1452	2023-12-31	29.9344	0	0		163	71	26.7229	0	0	0					0	0	1	E		5		0	4	7.86	13.01	80.7843	83.33	85.71	89.71	85	62.5	86.11	89.29	92.65	80	75	77	87
		244	287	71196627	한명숙	2	2	1964-09-23	2021-10-21	57.1151	2023-12-31	26.2623	0	0		154	57	24.0344	0	1	0					0	0	1	D		4		0	4	4.4	5.27	21.3	72.22	64.29	77.94	35	25						79
SMO후 OLT scoring 필요		245	289	01910152	김경자	2	2	1947-04-21	2021-11-18	65	2023-12-31	25.3443	0	0		153	67	28.6215	0	0	0					0	0	1	F		6		1	4	8.28	14.91	97.5293	75	71.43	85.29	80	43.75	100	100	100	100	100	76	89
	MRI로 측정	246	290	24060392	하성진	2	1	1981-06-17	2021-11-25	40.4685	2023-12-31	25.1148	0	0		155	54	22.4766	0	1	0					0	0	1	D		4		0	7	6.45	10.52	53.6047	75	57.14	82.35	45	50						76
범재영선생님 장모님		247	291	70569832	최경숙	2	1	1963-06-09	2021-12-09	58.5425	2023-12-31	24.6557	0	0		158	57	22.8329	0	1	0					0	0	1	D		4		0	7	8.95	13.01	91.9872	75	71.43	85.29	80	43.75	100	100	100	100	100	76	100
		248	292	24215559	김수아	2	2	1999-10-25	2021-12-23	22.1781	2023-12-31	24.1967	0	0		154	55	23.1911	0	0	0					0	0	3	B		2		0	7	7.48	10.69	63.1693	77.78	89.29	97.66	55	62.5	86.11	89.29	92.65	80	75	86
		249	293	71082003	이금희	2	2	1969-03-16	2021-12-23	52.8082	2023-12-31	24.1967	0	0		165	63	23.1405	1	1	0					0	0	1	C		3		0	4	7.42	7.07	41.4429	75	71.43	85.29	80	43.75	100	100	100	100	100	76	100
		250	294	24232626	김동현	1	1	2002-03-23	2021-12-30	19.7863	2023-12-31	24	0	0		165	51	18.7328	0	1	0					0	0	2	C		3		0	4	6.6	9.28	48.3859	80.56	60.71	95.59	85	56.25	100	100	100	100	100	76	100
													59	50					7	전체	76					61
																				흡연자 중	18					13					3.97778	#DIV/0!	40				74.3967	64.7415	67.3972	75.6015	52.4359	45.9974	82.4667	82.6182	90.6256	78.3333	72.92	71.875	89.4118
																				비흡연자 중	58					48					3.84375	#DIV/0!	86				69.8672	62.3996	66.4862	73.437	52.0357	43.7036	86.9076	84.9337	92.0311	80.1361	72.4065	69.6407	90.0549
										13.1534		24			4	144	43	18.2183																			20.1355	11.11	10.71	11.76	10	12.5	30.56	25	47.06	10	12.5	47	56
										65		217.016			52	190	144	44.4444																			148.281	97.22	92.86	97.66	90	87.5	100	100	100	100	100	87	100
										37.6688		83.5649			20.4966	167.874	71.4205	25.3423																			70.908	62.9099	66.6836	73.9086	52.1229	44.2034	85.8667	84.391	91.7017	79.7135	72.5268	70.1395	89.9023
										15.1535		52.054			13.6176	8.96497	13.9855	4.06113																			29.4343	18.2799	19.4595	18.3166	22.4664	18.1548	14.7455	16.5243	10.8585	18.4489	19.4602	8.34474	8.97008
[truncated: 14 more columns]

## Sheet: 6. 이건우 2차 검토 (2)
	2															59	50					7	전체	76	61						최승원		73 (17-146)
																0.236							흡연자 중	18	13				40				75.3398	65.895	62.3011	75.1628	45.8333	45.1389	86.3979	86.8228	92.9514	78.4483	69.8276	73.7714	89.7838	4.84375	2	59.9632	73.1231
																							비흡연자 중	58	48				86				69.8584	58.6276	63.0442	70.878	47.1809	41.1548	84.1192	82.2914	91.04	78.0097	70.5709	69.0296	90.2966	5.78832	1.86897	53.8281	75.93
												18		24					144	43	18.2183												20.1355	0	10.71	11.76	0	0	30.56	25	47.06	10	0	44	56	1	0	22	16.875
												65		217.016					190	144	44.4444												148.281	97.22	100	100	100	87.5	100	100	100	100	100	87	100	10	7	94	100
												37.6882		83.5649					167.874	71.4205	25.3423												70.908	59.7955	62.9258	71.5666	46.9643	41.7951	84.6198	83.2869	91.4599	78.1061	70.4076	70.0059	90.1923	5.60947	1.89503	54.9496	75.4764
60세 이상	술전 금연	참고사항		No	No	Pt ID	Name	Sex	R/L	Birthday	Op date	Age at Op	Last F/U (전화추시 포함)	추시기간		Smoking at Op	현재 상태 (흡연: 1, 금연: 0)	대략 PYs	Ht (cm)	Wt (kg)	BMI	DM 여부	CLAI로 인한 MBO 수술 여부	Postop MRI 유무	2nd look 시행 유무	2nd look A/S 시 추가적인 BMS	BMS 방법 1: microfx 2:drilling 3:mixed	Ferkel Grade	Subchondral cyst 유무	OLT location	가로 (mm)	세로 (mm)	Lesion size	FAOS Pain	Pre-FAOS Sx	FAOS ADL	FAOS S&R	FAOS QOL	FAOS Pain	Post-FAOS Sx	FAOS ADL	FAOS S&R	FAOS QOL	Pre AOFAS	Post AOFAS	Pre VAS	Post VAS	Pre SF-36 PCS	Post SF-36 PCS
		흡연:반갑, 2005년이후 기록없음, 번호없음	MRI로 측정, Scope영상이 없음	1	1	14622805	최보림	1	1	1986-07-23	2004-10-01	18.2055	2018-06-15	164.098	2	1	1	9.5	180	60.5	18.6728	0	0	0	0	0			1	4	7.8	11.29	69.569
			MRI로 측정	2	4	15412987	문영암	1	1	1979-01-23	2005-02-16	26.0849	2008-08-19	41.9672	0	0	0		176	75	24.2123	0	0	0	0	0	2	C	0	6	6.25	9.45	46.6594											53	85
			조회가능한 영상이 없음	3	6	07951613	김종화	1	1	1966-05-12	2005-03-31	38.9123	2018-06-15	158.164	0	0	0		170	70	24.2215	0	0	0	0	0	2	D																61	87
		흡연:따로 기록안됨, 전화 안받음	필름 스캔만 있음	4	7	15641162	손광철	1	2	1968-09-04	2005-06-02	36.7671	2006-03-08	24	2	1	1	35.1	168	74	26.2188	0	0	0	0	0	2	C	0
			MRI로 측정	5	9	15135558	박준관	1	1	1976-04-30	2005-07-28	29.263	2023-09-11	217.016	0	0	0		178	80	25.2493	0	1	0	0	0	2	E	0	9	6.11	8.3	40.0633	63.89	82.14	73.53	50	43.75	100	100	100	100	100	71	100	5	0	72.25	100
		전화 F/U 확실하지 않음(18.06.15), 번호없음	MRI로 측정	6	10	15437872	유공님	2	1	1952-05-10	2005-08-09	53.2849	2018-06-15	153.869	0	0	0		156	56	23.0112	0	0	0	0	0	1	D	0	4	5.47	6.3	27.2242						88.89	85.71	95.59	70	87.5						78.5
		전화 F/U(21.10.15)	MRI로 측정	7	11	15759981	신행주	1	2	1957-09-23	2005-09-08	47.9918	2021-10-15	192.82	0	0	0		164	69	25.6544	0	0	0	1	1	1	F	0	6	7.07	10.26	57.3052	52.78	50	76.47	25	37.5	100	100	100	80	87.5	71	100	4	0	79.76	84.25
		흡연:1갑, 번호없음	scope사진이 없음	8	17	15844422	나기봉	1	2	1957-07-21	2005-11-25	48.3808	2013-07-31	91.9672	2	1	1	46.2	162	87	33.1504	0	0	1	0	0	1		1	4	8.85	10.04	70.1947											65	65	7	7
		번호없음, 서울로 이사	조회가능한 영상이 없음	9	20	03416543	김영란	2	1	1952-11-16	2006-02-23	53.3068	2011-06-23	63.8033	0	0	0		162	61	23.2434	0	1	0	1	0				4
			MRI로 측정	10	23	70092014	오명주	2	1	1968-05-27	2006-03-31	37.8685	2021-10-15	186.131	0	0	0		166	64	23.2254	0	0	0	1	0	1	E	1	7	7.5	10.88	64.464	61.11	100	70.59	55	43.75	94.44	92.86	98.53	90	68.75	70	90	7	1	65.25	88.75
			필름 스캔만 있음	11	24	13468501	권재안	1	2	1964-04-18	2006-05-11	42.0904	2021-10-15	184.787	0	0	0		173	59	19.7133	0	0	0	1	1	3	E	1	4				50	92.86	33.82	0	12.5	100	62.86	97.06	75	81.25	61	99	8	0	46.25	81.25
		전화 F/U(21.10.22)	MRI로 측정	12	25	16199446	노술해	1	1	1955-08-12	2006-06-01	50.8384	2021-10-22	184.328	0	0	0		166	69	25.0399	0	0	0	1	1	1	C	1	4	7.39	10.11	59.0232	0	57.14	25	25	0	100	100	100	100	100	65	100	8	0
		2023.08.02 최근 통증 악화로 내원함	MRI로 측정	13	32	09999273	유지영	2	1	1982-12-14	2006-08-24	23.7096	2023-08-02	202.852	0	0	0		163	53	19.9481	0	0	0	1	0	1	D	0	7	6.88	9.56	51.9605						52.78	39.29	76.47	30	31.25	68	87	5	3		36.88
		2023.08.02 최근 통증 악화로 내원함	필름 스캔만 있음	14	33	09999273	유지영	2	2	1982-12-14	2006-08-24	23.7096	2023-08-02	202.852	0	0	0		163	53	19.9481	0	0	1	1	0	1	D	0	7									52.78	39.29	76.47	30	31.25	68	87	5	3		36.88
		흡연:1갑, 2012년도-금연		15	34	16362396	홍표수	1	1	1961-08-10	2006-09-07	45.1068	2023-12-31	207.344	1	1	0	31.1	177	88.5	28.2486	0	0	0	0	0	1	D	1	7	8.63	11.19	76.2901											70	90	10	2
			MRI로 측정	16	35	16405717	안성일	1	1	1965-05-01	2006-10-18	41.4932	2023-12-31	206	0	0	0		174	73	24.1115	0	0	1	1	1	1	E	1	6	5.32	8.49	35.6818											50	87
		흡연:1갑, 번호없음	MRI로 측정	17	36	16430558	기건	1	2	1986-02-28	2006-10-26	20.6712	2023-12-31	205.738	2	1	1	17.6	181	75	22.8931	0	0	1	0	0	1	C	0	6	8.91	13.01	91.5761											59	87
			MRI로 측정	18	39	16515962	강경진	1	1	1988-08-04	2006-12-28	18.411	2018-06-14	137.246	0	0	0		184	70	20.6758	0	0	1	1	0	1	C	1	7	7.07	11.68	65.2363											61	87	10	2
			MRI로 측정	19	41	16532059	박현국	1	1	1961-04-19	2007-01-11	45.7616	2023-12-31	203.213	0	0	0		172	73	24.6755	0	0	0	1	0	1	C	0	3	8.22	6.57	42.6643											75	90	4	2
				20	43	16586417	김한결	1	1	1992-05-01	2007-02-08	18	2012-10-29	68.5246	0	0	0		190	78	21.6066	0	0	0	0	0	1	A	0	4	9.9	18.41	143.985												90		3
			MRI로 측정	21	45	16539952	신나라	2	2	1989-05-08	2007-02-08	18	2014-11-12	92.918	0	0	0		152	43	18.6115	0	0	0	0	0	1	C	0	4	7.9	15.47	96.5483												87
		20살부터 흡연-1/4갑, 번호없음	필름 스캔만 있음	22	46	16581056	이용주	1	1	1968-03-20	2007-02-08	38.9151	2021-10-15	175.836	2	1	1	8.9	157	74	30.0215	0	0	0	1	0	1	D	0	4,6				69.44	67.86	79.41	30	43.75	100	71.43	85.29	75	68.75	67	87	6	0	52.5	82.5
			필름 스캔만 있음	23	47	16664222	김순철	1	2	1966-02-09	2007-04-02	41.1699	2018-05-23	133.41	0	0	0		176	73	23.5666	0	0	0	1	0	1	F	1	7														54	87	7	3
			OATS함	24	48	16696264	박정	1	2	1959-09-01	2007-04-30	47.6932	2019-10-23	149.475	0	0	0		163	85	31.9922	0	0	0	1	0				4														77	97	5	1
		3rd look, 전화 F/U?		25	49	16515531	서갑승	1	2	1979-04-05	2007-05-21	28.1452	2012-05-23	59.9672	0	0	0		171	75	25.6489	0	1	0	1	0	1	E	0	7	9.51	13.58	102.025	50	42.86	51.47	50	56.25	75	71.43	76.47	80	68.75	59	87	7	2	33	71.25
		1997년부터 흡연-1갑, 번호 없음		26	50	04679267	신준승	1	2	1969-08-15	2007-06-13	37.8521	2019-01-21	139.016	2	1	1	26.9	177	70	22.3435	0	0	1	1	0	1	D	1	7	8.26	10.21	66.6243	83.33	82.14	86.76	85	81.25	100	100	100	100	100	78	100
1			필름 스캔만 있음	27	51	16727635	박성원	1	1	1942-12-03	2007-06-21	64.5918	2012-10-11	63.5738	0	0	0		165	65	23.8751	0	0	0	0	0				4
			필름 스캔만 있음	28	53	16701895	조성한	1	1	1961-03-15	2007-07-05	46.337	2012-10-11	63.1148	0	0	0		174	79	26.0933	0	0	0	0	0	1	D	1	7														57	90
			MRI로 측정	29	54	10062033	양지일	1	1	1954-07-13	2007-07-19	53.0521	2013-12-29	77.2131	0	0	0		170	75	25.9516	0	0	0	0	0	1	D	1	7	7.88	9.58	59.6374											77	100	5	0
		20살부터 흡연-반갑 번호없음	MRI로 측정	30	57	16891286	장정일	1	2	1977-05-05	2007-10-01	30.4274	2008-08-29	24	2	1	1	13.2	172	76	25.6896	0	0	0	0	0	1	F	0	7	6.09	11.97	57.5889											70	77
		개명?	MRI로 측정	31	58	16265157	김정현	2	1	1959-04-15	2007-10-11	48.5233	2021-07-12	164.689	0	0	0		158	55.5	22.232	0	0	1	1	1	1	D	0	7	6.88	12.64	68.7009	25	75	44.12	10	18.75	30.56	78.57	47.06	10	25	63	63	8	7	24.5	71.75
			MRI로 측정	32	59	09534892	이철호	1	1	1952-02-15	2007-11-08	55.7671	2023-12-31	193.344	0	0	0		166	65	23.5883	0	0	0	0	0	1	D	0	4,6	5.18	10.32	42.2315
			MRI로 측정	33	61	17037365	김은지	2	2	1992-09-25	2008-01-03	18	2011-02-21	37.541	0	0	0		158	48	19.2277	0	0	0	1	1	1	B	0	7	7.57	12.67	75.7704
		17살부터 흡연, 1갑이상 시린증상외 특별한 문제 없음	MRI로 측정	34	62	14785758	기호용	1	2	1968-06-12	2008-01-08	39.6	2023-10-05	188.492	2	1	1	37.7	176	78	25.1808	0	0	0	0	0	1	D	0	7	7.93	9.69	60.7049						97.22	100	100	85	87.5	75	97	4	1
			MRI로 측정	35	63	14575175	양경덕	1	1	1982-10-15	2008-03-20	25.4466	2023-12-31	188.984	0	0	0		175	98	32	0	0	0	1	0	1	D	0	7	8.26	14.29	93.248											77	97	5	0
		2000년부터 흡연-1/4갑 술전에 비해 더 안좋음, 참고지냄		36	64	17148648	백운선	1	2	1966-11-16	2008-04-03	41.4082	2023-10-05	185.672	2	1	1	6	171	80	27.3588	0	1	1	1	0	1	E	0	7	5.86	6.91	31.9892						61.11	71.43	70.59	45	43.75		69		7
			fx후 OA change로 보임	37	66	17276155	이인임	2	1	1941-09-09	2008-05-29	65	2013-12-29	66.8852	0	0	0		147	71	32.8567	0	0	0	0	0	1	F	1	4	9.46	10.91	81.5348						86.11	92.86	94.12	75	93.75		92		1
		20살부터 흡연-1갑이상	MRI로 측정	38	67	17338299	서이석	1	2	1959-06-07	2008-06-16	49.0603	2015-02-14	79.8033	2	1	1	44.6	174	76	25.1024	0	1	0	0	0	1	D	0	4	7.07	9.38	52.3901	72.22	82.14	70.59	25	43.75	100	100	100	70	68.75		100		0
				39	68	14517454	이옥선	2	2	1954-02-28	2008-06-19	54.3425	2015-03-30	81.1475	0	0	0		146	72	33.7774	0	0	1	0	0	1	C	1	7	4.6	12.09	43.9351						94.44	92.86	98.53	90	87.5	72	100	4	0		77.75
				40	69	13969212	이화자	2	2	1942-11-25	2008-07-01	65	2013-12-29	65.8033	0	0	0		151	54	23.6832	0	0	0	0	0	1	D	1	7	8.87	13.07	91.5854												96		0
				41	70	05741075	임지형	1	2	1987-10-27	2008-08-11	20.8055	2017-09-13	108.852	0	0	0		173	65	21.7181	0	0	1	0	0	1	D	1	7	7.28	9.6	55.2115												100		1
			MRI로 측정	42	71	17450421	임용우	1	1	1986-05-23	2008-08-26	22.2767	2023-12-31	183.77	0	0	0		175	73	23.8367	0	0	0	0	0	1	E	0	4	10.07	10.18	80.985											55		7
		20살부터 흡연-반갑		43	72	17427167	민병옥	1	2	1981-11-18	2008-08-28	26.7945	2021-10-15	157.246	2	1	1	10.9	180	75	23.1481	0	0	1	1	1	1	E	1	4,6	5.26	12.11	50.3219	77.78	78.57	72.06	35	43.75	94.44	85.71	100	90	75	65	90	4	2
			MRI로 측정	44	73	17551321	정재영	1	1	1966-06-11	2008-11-13	42.4548	2023-12-31	181.18	0	0	0		172	76	25.6896	0	0	0	0	0	1	D	1	7	9.42	9.12	67.8692
		20살부터 흡연-반갑 현재 발목통증 간헐적으로 있음	필름 스캔만 있음	45	74	17581062	이진영	1	2	1978-10-28	2008-12-04	30.1233	2023-10-05	177.639	2	1	1	12.6	175	85	27.7551	0	0	0	0	0	1	D	1	7									88.89	100	100	100	87.5		90		2		92.25
			MRI로 측정	46	75	03823835	김진영	1	2	1949-09-11	2008-12-18	59.3096	2018-07-16	114.656	0	0	0		151	66	28.9461	0	0	0	0	0	1	D	1	7	7.33	8.01	46.3835	36.11	57.14	55.88	45	43.75	86.11	75	92.65	85	87.5	46	83	9	2	28.25	74
			MRI로 측정	47	76	17603407	정남균	1	1	1963-01-16	2008-12-18	45.9534	2013-03-13	50.6885	0	0	0		171	73	24.9649	0	1	0	0	0	1	C	1	6	7.96	11.56	72.6939	50	53.57	64.71	20	37.5	97.22	92.86	95.59	75	75	57	100	3	0
			MRI로 측정	48	77	17577541	김희곤	1	1	1957-11-20	2008-12-30	51.1452	2021-10-22	153.41	0	0	0		176	84	27.1178	0	0	0	0	0	1	E	0	1,4,6	8.46	4.77	31.8798	25	50	25	25	25	72.22	67.86	80.88	70	93.75	55	75	7	2
			MRI로 측정	49	78	17577541	김희곤	1	2	1957-11-20	2008-12-30	51.1452	2021-10-22	153.41	0	0	0		176	84	27.1178	0	0	1	1	1	1	D	1	1,4,6	12.07	15.18	144.746	25	50	25	25	25	72.22	67.86	80.88	70	93.75	55	65	7	5
			MRI로 측정	50	79	17244026	양유자	2	1	1957-07-12	2008-12-30	51.5041	2011-03-09	26.1967	0	0	0		157	59	23.9361	0	0	1	0	0	1	F	1	7	7.99	14.47	91.3361
			MRI로 측정	51	80	12493025	공두현	1	1	1974-02-06	2009-01-12	34.9562	2012-10-11	44.8525	0	0	0		170	84	29.0657	0	1	0	0	0	1	F	1	4	10.16	12.81	102.818											74	100	6	1
			MRI로 측정	52	82	17654323	김종완	1	1	1966-11-20	2009-02-02	42.2329	2012-10-11	44.1639	0	0	0		167	65	23.3067	0	0	0	0	0	1	C	0	4	5.98	9.81	46.3444												100		0
				53	83	17663789	최희정	2	2	1983-11-11	2009-02-02	25.2466	2011-03-30	25.7705	0	0	0		158	54	21.6311	0	0	0	0	0	1	C	0	4	8.79	10.63	73.8158																90.5
			필름 스캔만 있음	54	84	17685254	최동석	1	2	1982-09-28	2009-02-09	26.3863	2011-03-02	24.623	0	0	0		178	78	24.6181	0	0	0	0	0	1	F	0	4																			94.75
			MRI로 측정	55	85	05890003	최철원	1	1	1987-04-24	2009-03-05	21.8795	2012-02-22	35.541	0	0	0		171	69	23.597	0	0	1	0	0	1	C	0	4	7.42	7.19	42.1463											55	90	7	3
				56	86	17694916	공민서	2	2	1994-04-29	2009-03-09	18	2023-12-31	177.377	0	0	0		158	50	20.0288	0	0	0	0	0	2	B	0	4	6.82	13.35	71.9271												90		2		93.75
				57	87	17553663	남수정	2	1	1976-11-20	2009-03-19	32.3479	2013-03-04	47.4098	0	0	0		171	62	21.2031	0	0	1	0	0	2	B	0	7	8.85	12.99	90.8196												100		0
			MRI로 측정	58	88	17774387	한승열	1	1	1967-02-18	2009-04-02	42.1479	2011-10-19	30.4918	0	0	0		170	74	25.6055	0	0	0	0	0	1	D	1	4	7.53	11.38	67.6962												100		0
				59	89	17711687	박화진	2	2	1974-09-04	2009-04-07	34.6137	2018-06-15	110.033	0	0	0		155	61	25.3902	0	0	0	0	0	2	B	0	7	10.45	14	115.577											74		5			85
				60	90	04398289	김종대	1	2	1960-08-07	2009-04-23	48.7425	2018-06-15	109.508	0	0	0		165	91	33.4252	0	0	0	0	0	1	D	0	4	7.06	11.78	65.7018												100		1		86.75
				61	91	06782043	나순옥	2	2	1969-02-25	2009-04-23	40.1836	2021-07-21	146.623	0	0	0		167	65	23.3067	0	0	0	1	1	1	D	0	4	9	18.75	133.312	47.22	64.29	63.24	45	18.75	72.22	78.57	77.94	45	50	70	86	6	1	94	75.5
				62	93	11720596	최종만	1	1	1956-07-21	2009-04-30	52.811	2012-11-26	42.8197	0	0	0		163	66	24.841	0	0	0	0	0	1	D	1	4	7.39	12.88	75.1947												90		3
				63	94	11467004	조영광	1	1	1994-10-11	2009-05-21	18	2021-10-29	148.984	0	0	0		171	56	19.1512	0	0	0	1	1	2	B	0	4,7	7.62	13.75	82.7723	77.78	50	91.18	65	50	80.56	46.43	83.82	50	62.5	57	85	5	2	63.75	48
		20살부터 흡연-1갑 작년 교통사고, 이전까지 문제없었음		64	95	13813623	이상진	1	2	1987-03-11	2009-05-28	22.2301	2012-10-29	40.9836	2	1	1	16.7	179	75	23.4075	0	0	0	0	0	1	E	1	6,9	5.12	13.19	53.3509						100	100	100	100	100		100		0
		타병원 2nd, 3rd		65	96	16747525	갈승원	1	2	1978-10-25	2009-06-11	30.6493	2019-05-29	119.311	0	0	0		182	106	32.001	0	1	0	1	0	1	D	0	6	5.31	8.61	36.1181	47.22	32.14	64.71	75	12.5	50	39.29	63.24	50	12.5	59	69	7	7		22
		전화?	MRI로 측정	66	97	09021138	송숙현	2	2	1959-11-15	2009-06-16	49.6192	2011-09-14	26.8852	0	0	0		160	83	32.4219	0	1	0	0	0	1	D	0	4	5.2	9.81	40.2995	66.67	60.71	63.24	30	37.5	91.67	82.14	94.112	90	87.5	44	87	7	2		88
				67	98	17150337	박정웅	1	1	1986-01-05	2009-06-25	23.4849	2011-08-22	25.8361	0	0	0		183	66	19.708	0	0	0	0	0	1	D	0	6,9	3.95	12.43	38.7878												100		0		87.25
				68	99	14598046	이근희	1	1	1991-01-12	2009-07-09	18.5014	2023-12-31	173.377	0	0	0		180	87	26.8519	0	0	0	0	0	2	C	0	4,7	8.45	21.06	140.586												97		0
				69	100	16734385	임미애	2	2	1975-04-23	2009-07-28	34.2877	2013-12-30	52.9836	0	0	0		162	62	23.6244	0	0	0	0	0	1	D	1	4	5.87	6.49	30.0961												97		0
				70	101	17833484	손수종	1	2	1994-02-10	2009-08-06	18	2014-05-07	56.8852	0	0	0		167	59	21.1553	0	0	0	0	0	1	F	0	6	12.06	13.08	124.618
		2009년부터 흡연-1갑	MRI로 측정	71	102	17969549	이태한	1	2	1992-06-01	2009-09-08	18	2019-05-29	116.393	2	1	1	14.3	172	71	23.9995	0	0	1	1	1	1	D	1	7	8.25	16.73	109.038	72.22	71.43	92.65	50	62.5	69.44	53.57	75	65	50	84	80	4	4	84.75	34
		23살부터 흡연-현재 1갑반		72	103	17998282	민우기	1	2	1977-05-15	2009-09-14	32.3562	2011-09-21	24.1639	2	1	1	35.6	170	75	25.9516	0	0	0	0	0	1	D	1	7	9.45	16.61	124.002						94.44	100	98.53	90	87.5	72	97	5	1
		전화 F/U		73	104	18038943	정주진	1	1	1979-03-09	2009-09-24	30.5671	2019-08-07	118.164	0	0	0		175	75	24.4898	0	1	0	0	0	1	E	0	4,7	10.3	12.98	105.618	63.89	67.86	67.65	30	37.5	86.11	82.14	92.65	85	93.75	66	90	6	1
		22살부터 흡연-1갑, 8년전 금연 국군수도병원 2nd look 시행 2021-10 통증 재발	MRI로 측정	74	105	16863854	박봉호	1	2	1968-04-16	2009-10-12	41.5178	2021-10-25	144.131	1	1	0	25.7	162	86	32.7694	0	0	1	1	0	3	D	1	7	7.33	12.44	72.0363	47.2	60.7	63.3	50	43.8	47.2	60.7	63.3	50	43.8	79	79	4	4	53.8	53.8
				75	106	15135367	문승옥	1	2	1953-09-02	2009-10-25	56.1836	2018-07-04	104.066	0	0	0		164	70	26.0262	0	0	0	0	0	1	E	1	6	5.14	9.71	39.4284	88.89	85.71	91.18	40	43.75	94.44	100	100	90	93.75	84	89	3	2	93	98
			MRI로 측정	76	107	50172559	박성주	1	1	1975-10-02	2009-11-03	34.1123	2012-10-11	35.1803	0	0	0		184	81	23.9249	0	0	0	0	0	3	C	0	6	8.8	11.4	79.2528												100		1
			MRI로 측정	77	108	18212637	안은별	2	1	1991-06-28	2009-12-17	18.4849	2011-12-21	24.0656	0	0	0		163	53	19.9481	0	0	1	0	0	1	D	1	7	6.84	9.32	50.3616
			MRI로 측정	78	109	09927904	김자정	2	2	1947-02-10	2009-12-21	62.9041	2023-12-31	167.967	0	0	0		158	57	22.8329	0	0	0	0	0	1	D	1	4	8.25	11.68	76.1244
			MRI로 측정	79	110	13910448	정춘환	1	1	1974-01-14	2009-12-24	35.9671	2023-12-31	167.869	0	0	0		170	68	23.5294	0	0	0	0	0	1	D	0	4	6.32	10.27	51.2761
		20살부터 흡연-1갑 일상생활 지장없고, 간헐적 통증	MRI로 측정	80	112	10379854	김명선	1	1	1978-07-20	2010-01-21	31.5288	2015-02-08	60.459	2	1	1	25.3	161	80	30.863	0	1	0	0	0	1	D	1	4	6.61	10.69	55.8221	69.44	60.71	82.35	55	50	97.22	100	100	100	93.75	87	100	1	2	88.75	88.75
		20살부터 흡연-1갑	MRI로 측정	81	113	18310867	조금성	1	1	1961-08-27	2010-02-18	48.5123	2019-03-06	108.295	2	1	1	41.6	170	80	27.6817	0	0	0	0	0	1	D	1	4	6.25	11.46	56.5838						77.78	100	85.29	60	12.5	77	86	4	2		47.25
		25살부터 흡연-1갑, 5년전부터 전자담배피우심, Rt SMO		82	114	18348017	류기승	1	2	1967-07-14	2010-03-18	42.7068	2012-10-10	30.7213	2	1	1	31.6	175	70	22.8571	0	0	0	0	0	1	F	1	4	6.91	11.37	62.0677						100	100	100	100	100	70	100	5	0	63.125	93.97
		전화 F/U?	MRI로 측정	83	115	17374082	김포	1	1	1967-12-06	2010-04-22	42.4055	2023-12-31	163.967	0	0	0		170	80	27.6817	0	1	0	0	0	1	D	1	6	8.15	11.55	74.3647	41.67	42.86	55.88	15	25	94.44	96.43	95.59	85	62.5	61	90	6	2	72.75
				84	116	18402263	강태우	1	1	1962-07-15	2010-05-06	47.8411	2023-12-31	163.508	2	1	1	41.3	174	71	23.4509	0	0	0	0	0	1	D	1	1	4.26	8.32	28.0001											82		3		79.25
		22살부터 흡연-반갑, 일상생활 문제 없으나, 달리기 점프 어려움		85	117	18431433	정대중	1	2	1969-12-20	2010-05-06	40.4027	2018-06-15	97.1148	2	1	1	16.1	171	75	25.6489	0	0	0	0	0	1	E	1	4	10.93	10.76	92.9094						88.89	92.86	100	75	81.25	82	97	3	0	63.25
				86	118	14220862	송하준	1	1	1993-09-18	2010-07-22	18	2022-02-06	138.262	0	0	0		182	82	24.7555	0	0	0	0	0	1	E	0	6	8.7	11.63	79.933
				87	119	18573415	송희원	1	2	1993-12-08	2010-08-16	18	2021-10-22	133.934	0	0	0		170	70	24.2215	0	0	1	1	1	2	C	0	4	7.62	15.32	92.2233	66.67	100	100	80	75	83.33	100	100	95	87.5	74	72	7	3	82.5	90
	1	20년이상 흡연-1갑, 수술이후 금연, 현재 상태좋음		88	120	16484908	김형균	1	2	1959-08-01	2010-08-23	51.0959	2021-04-29	127.934	1	1	0	31.1	175	77	25.1429	0	0	0	0	0	1	E	0	7	7.75	6.96	42.6126						83.33	85.71	89.71	90	93.75	71	97	5	2
			MRI로 측정	89	121	10772775	윤미경	2	2	1964-11-02	2010-09-27	45.9315	2018-06-14	92.3607	0	0	0		164	61	22.68	0	0	0	0	0	1	D	0	7	5.89	8.89	41.3661												100		0
		전화 F/U?		90	122	18689592	손병은	1	1	1964-08-25	2010-10-28	46.2055	2017-07-11	80.2623	0	0	0		170	70	24.2215	0	1	0	0	0	1	E	0	6	7.26	14.9	85.4575	38.89	25	58.82	10	0	94.44	92.86	100	100	87.5	69	90	8	2
				91	124	18710239	이성	1	1	1988-05-06	2010-11-18	22.5507	2018-06-14	90.6557	0	0	0		180	75	23.1481	0	0	0	0	0	1	D	0	3	5.59	7.86	34.7105
			MRI로 측정	92	125	18723117	임재선	1	2	1956-06-24	2010-12-13	54.5068	2021-10-15	129.803	0	0	0		165	62	22.7732	0	0	1	1	0	2	D	1	4	6.61	8.82	46.0572						97.22	89.29	100	100	100		100		2		94.75
			MRI로 측정	93	126	18718414	김두나	2	2	1993-06-09	2010-12-20	18	2017-12-27	84.0656	0	0	0		156	47	19.313	0	0	0	0	0	1	C	1	4	6.37	12.84	64.6147						80.56	100	97.06	100	87.5		90		2
		전화 F/U?		94	127	18766238	오현주	2	1	1978-01-25	2010-12-27	32.9425	2017-12-27	83.8361	0	0	0		160	50	19.5312	0	1	0	0	0	1	D	1	4	9.07	13.6	97.4481						58.33	92.86	94.12	80	81.25		90		3
				95	128	18763568	최태진	1	2	1981-11-28	2011-01-17	29.1562	2023-12-31	155.115	0	0	0		167	91	32.6294	0	0	0	0	0	1	F	1	6	6.37	14.06	70.7541
		3rd look, 전화 F/U?	MRI로 측정	96	129	18840159	이태양	1	2	1994-02-06	2011-03-03	18	2021-10-29	127.639	0	0	0		170	70	24.2215	0	1	1	1	0	1	E	1	4	7.87	14.35	89.2183	66.67	32.14	75	40	25						82	87	3	3	42.75	92.5
				97	130	70121771	이영희	2	1	1959-12-25	2011-03-08	51.2356	2019-04-10	96.8852	0	0	0		156	51	20.9566	0	0	0	0	0	1	D	0	4	5.31	4.8	20.1355	50	64.29	76.47	30	25	100	67.86	100	100	93.75	56	97	5	2	37.25	89
		30살부터 흡연-반갑 활동 많이하면 통증있음		98	131	18083609	박이순	2	1	1957-09-25	2011-03-24	53.5288	2015-02-14	46.6557	2	1	1	17.8	144	55	26.5239	0	1	0	0	0	1	D	1	4	5.89	7.61	35.4101	75	67.86	77.94	50	43.75	83.33	100	100	100	81.25	52	100	6	1
			MRI로 측정	99	132	18894375	김태수	1	1	1970-02-03	2011-04-07	41.2	2023-12-31	152.492	0	0	0		175	78	25.4694	0	0	0	0	0	1	D	0	7	6.56	9.19	47.6263												100		0
				100	133	18916139	정종오	1	1	1961-03-10	2011-04-21	50.1479	2022-09-14	136.525	0	0	0		166	75	27.2173	0	0	1	1	1	1	D	1	4	9.87	13.03	101.599						100	100	100	100	100	62	100	6	0		95
				101	134	18977915	이미진	2	1	1994-04-10	2011-05-12	18	2018-06-15	84.9508	0	0	0		161	48	18.5178	0	0	0	0	0	2	C	1	7	8.55	12.44	84.026
		전화 F/U?		102	135	15803938	고대현	1	2	1995-12-26	2011-05-16	18	2023-03-20	141.836	0	0	0		173	56	18.7109	0	0	1	0	0	2	B	0	7	7.18	12.64	71.6966	72.22	75	89.71	65	62.5	91.67	92.86	91.18	80	75	78	90	6	2	49.5	86.25
				103	136	18950944	유영순	1	2	1958-11-07	2011-06-30	52.6795	2013-12-30	29.9672	0	0	0		165	65	23.8751	0	0	0	0	0	1	D	1	4	5.74	9.28	42.0811											69	90	6	2
		20살부터 흡연, 1갑	필름 스캔만 있음	104	137	07521712	김낙근	1	1	1970-01-20	2011-06-30	41.4685	2023-12-31	149.738	2	1	1	33.8	173	75	25.0593	0	1	0	0	0	1	D	1	4									91.67	100	97.06	80	75	83	97	3	1
				105	138	18477862	박서희	2	1	1998-02-18	2011-07-26	18	2017-05-17	69.5738	0	0	0		162	74	28.1969	0	1	0	0	0	2	B	0	7	6.09	11.06	53.2108											76	100	3	0
			MRI로 측정	106	139	19056094	임유솔	2	2	1996-11-29	2011-07-26	18	2014-12-17	40.6557	0	0	0		163	53	19.9481	0	0	0	0	0	2	B	1	4	7.03	10.23	56.8144											74	100	3	0
		19살부터 흡연-1갑, 발목 전혀 문제 없음	MRI로 측정	107	140	19113646	정영두	1	2	1990-12-25	2011-08-18	20.6603	2023-10-05	145.279	2	1	1	14.2	178	71	22.4088	0	0	1	0	0	1	D	1	4	7.82	10.48	64.7433	16.67	17.86	11.76	0	12.5	100	100	100	100	100	67	100	7	0	30.75	90
		20살부터 흡연-1갑	OA로 보임	108	141	11188646	김영진	1	2	1951-01-10	2011-08-25	60.663	2021-08-25	119.77	2	1	1	53.2	165	70	25.7117	0	0	1	0	0	1	F	1	4	10.11	13.88	110.858
		12살부터 흡연-반갑, 2014년 금연	MRI로 측정	109	143	12200027	이재성	1	1	1994-09-30	2011-10-20	18	2023-07-26	140.885	1	1	0	4.1	176	67	21.6296	0	0	1	1	1	2	B	1	4	8.79	9.88	68.6077	58.33	64.29	97.06	100	43.75	58.33	64.29	97.06	100	43.75	56	56	7	6
		12살부터 흡연-반갑, 2014년 금연	MRI로 측정	110	144	12200027	이재성	1	2	1994-09-30	2011-10-20	18	2023-07-26	140.885	1	1	0	4.1	176	67	21.6296	0	0	1	1	1	2	B	1	4	9.38	12.36	91.5901	58.33	64.29	97.06	100	43.75	58.33	64.29	97.06	100	43.75	56	56	7	6
		없는번호, 수술전 기록 흡연안함		111	145	19196929	고열규	1	1	1967-01-08	2011-10-20	44.811	2018-01-09	74.5246	0	0	0		172	71	23.9995	0	1	0	0	0	1	D	1	4	6.22	8.6	42.2587	52.78	32.14	63.24	15	25	97.22	100	100	100	87.5		100		0
			MRI로 측정	112	146	19217688	안병남	1	1	1977-09-18	2011-11-21	34.1973	2023-12-31	145.016	0	0	0		172	79	26.7036	0	0	0	0	0	1	E	0	6	4.07	6.4	20.5779											85		3
		전화 F/U		113	147	19345511	신힘찬	1	2	1993-11-23	2012-01-19	18.1671	2021-10-22	116.852	0	0	0		175	70	22.8571	0	0	0	1	0	2	B	0	4	10.36	11.45	93.7114	19.44	53.57	16.18	0	0	100	100	100	100	100	76	100	6	0
			Scope영상이 없음..	114	148	14438077	김명섭	1	2	1968-10-26	2012-01-19	43.2603	2022-11-02	129.18	0	0	0		175	70	22.8571	0	0	1	1	1			0	6	5.86	9.77	45.2292	47.22	57.14	50	25	25	100	96.43	98.53	95	75	74	100	4	0
		2005년부터 흡연, 현재 한갑반 통증없고, 불편감 없음	Scope영상이 없음..	115	149	19333321	정대선	1	1	1989-08-21	2012-01-30	22.4575	2018-06-15	76.3279	2	1	1	28.5	178	65	20.5151	0	0	0	0	0				6									100	100	100	100	100	60	100	5	0
		2010부터 흡연-1갑, 2023년 금연 간헐적 통증남아있음	MRI로 측정	116	150	08122574	신용주	1	2	1989-10-07	2012-02-07	22.3507	2018-06-14	76.0328	1	1	0	13	175	70	22.8571	0	0	0	0	0	1	D	0	4	6.75	9.81	52.3118											72	87	7	3
				117	151	18696596	김영만	1	1	1969-01-04	2012-02-13	43.137	2023-12-31	142.262	0	0	0		171	83	28.3848	0	0	0	0	0	1	B	0	4	5.13	7.83	31.7326												100		1
		전화 F/U	Scope영상이 없음..	118	152	19500587	정정화	2	1	1989-03-20	2012-04-17	23.0932	2019-08-14	87.7049	0	0	0		156	50	20.5457	0	1	0	0	0			0	4,7	10.03	16.72	132.484	66.67	67.86	75	50	56.25	91.67	92.86	98.53	85	87.5	57	90	7	1	51.75	88.75
				119	153	19527525	김형태	1	2	1992-02-08	2012-05-14	20.2767	2023-12-31	139.279	0	0	0		170	98	33.91	0	0	0	0	0	2	B	0	4,7	12.3	16.78	147
		20살부터 흡연-한갑, 2022년 금연, 미국거주, 발목통증있음		120	154	13695868	정종현	1	1	1989-08-25	2012-05-24	22.7616	2013-05-06	24	1	1	0	12.8	170	90	31.1419	0	0	0	0	0	1	E	1	4	7.64	12.94	78.1007
				121	156	19591823	송가원	2	1	1996-05-02	2012-06-04	18	2021-10-22	112.361	0	0	0		160	55	21.4844	0	0	1	1	1	2	C	0	4	7.68	8	48.5376	36.11	39.29	52.94	25	31.25						63	87	8	3	36
		술전 15년부터-흡연 1갑 번호없음		122	157	19549629	김상남	1	2	1956-07-10	2012-06-11	55.9589	2012-09-03	24	2	1	1	26.4	169	70	24.5089	0	0	0	0	0	1	E	1	4	9.01	14.57	103.708											80
	1	20년간 흡연-1갑, 2012년 금연 무리하면 통증, 일상생활지장없음		123	158	19496593	임정국	1	2	1960-03-05	2012-06-14	52.3123	2018-01-25	67.2459	1	1	0	20	165	76	27.9155	0	0	1	1	0	1	E	1	1	8.09	10.02	64.0388											72	97	5	0
		2010년부터 흡연, 1갑		124	159	03423468	김경훈	1	2	1982-01-11	2012-07-10	30.5151	2022-10-19	123.049	2	1	1	13.7	189	72	20.1562	0	0	1	1	1	1	E	1	4	8.45	13.48	89.9857	50	35.71	69.12	45	25	55.56	96.43	89.71	30	50	74	82	6	3	47.75	52.25
				125	160	19565348	조지수	1	2	1980-07-31	2012-08-27	32.0959	2023-12-31	135.836	0	0	0		173	79	26.3958	0	0	1	0	0	1	C	1	4,6	4.39	3.82	20.5												86
		20살부터 흡연, 1갑 번호없음	MRI로 측정, Scope 사진이 없음	126	161	05580859	서양재	1	1	1956-11-15	2012-08-30	55.8274	2015-02-14	29.4426	2	1	1	46.9	173	75	25.0593	0	1	0	0	0			0	6	5.47	6.34	27.397						100	100	100	85	62.5		97		0
		마지막 F/U spain 호전		127	162	19688169	노유정	2	1	1999-05-14	2012-09-20	18	2019-02-25	77.0164	0	0	0		160	59	23.0469	0	0	1	1	0	2	E	1	4	15.11	18.24	148	83.33	64.29	82.35	80	81.25	88.89	78.57	98.53	90	87.5	86	100	3	0	93	90
			MRI로 측정	128	163	04116926	신송자	2	2	1940-12-28	2012-10-25	65	2023-12-31	133.902	0	0	0		155	56	23.3091	0	0	0	0	0	2	D	1	4	7.33	14.06	81.4172												99		0
		2002년부터 흡연-1갑		129	164	17967932	김상옥	1	2	1981-12-22	2012-11-26	30.9507	2016-07-04	43.1475	2	1	1	21.3	173	97	32.41	0	0	0	0	0	1	D	1	6	9.03	13.62	97.161												90		2
		2009년부터-흡연:1/4갑, 전화번호 바뀜	Lt	130	165	19833639	소한움	1	1	1994-02-15	2012-12-03	18.811	2013-12-09	24	2	1	1	3.6	173	67	22.3863	0	0	0	0	0	1	B	0	4	5.21	8.9	36.6315
		2009년부터-흡연:1/4갑, 전화번호 바뀜	Rt	131	166	19833639	소한움	1	2	1994-02-15	2012-12-03	18.811	2013-12-09	24	2	1	1	3.6	173	67	22.3863	0	0	0	0	0	2	B	1	4	9.13	14.6	105.305
				132	167	17122229	김진	2	1	1966-05-28	2012-12-20	46.5973	2015-09-07	32.4918	0	0	0		147	75	34.7078	0	0	1	1	0	1	D	1	4	6.84	7.7	41.6077												100		0
				133	168	10302614	장양순	2	1	1956-01-15	2012-12-20	56.9699	2020-07-01	90.1639	0	0	0		158	63	25.2363	0	0	0	0	0	2	D	1	4	6.09	8.44	40.6057	38.89	67.86	57.35	0	18.75	97.22	100	100	100	93.75	63	100	8	1	28.75	85.75
				134	169	17553663	남수정	2	2	1976-11-20	2013-01-17	36.1836	2023-12-31	131.148	0	0	0		171	62	21.2031	0	0	0	0	0	2	C	1	4	7.8	14.95	92.1219
			MRI로 측정	135	170	11723871	김순옥	2	1	1950-12-20	2013-02-25	62.2274	2015-09-16	30.5902	0	0	0		154	69	29.0943	0	0	1	0	0	1	D	1	4	9.84	11.2	87.0643												90	9	4
		20살부터 흡연, 1갑 최근 술전과 동일한 통증생김		136	171	19975749	제갈욱	1	1	1965-06-28	2013-03-04	47.7151	2018-03-21	60.4262	2	1	1	38.7	170	62	21.4533	0	0	1	0	0	2	D	1	4	9.56	13.62	102.864						94.44	85.71	97.06	90	87.5		97		0		93.25
				137	172	14491604	정구식	1	2	1966-01-04	2013-03-11	47.2137	2018-05-21	62.1967	0	0	0		180	90	27.7778	0	0	1	0	0	1	D	1	4	6.88	15.84	86.0936	44.44	50	83.82	35	37.5	94.44	100	100	95	62.5	75	90	6	2	66.5	85.5
				138	173	11389152	이효복	2	2	1953-08-14	2013-04-02	59.674	2018-12-19	68.4262	0	0	0		156	51	20.9566	0	0	0	0	0	1	A	1	4	6.45	13.51	68.8402	63.89	92.86	80.89	70	62.5	100	100	98.53	95	75	65	96	5	0	47.75	56
		2022-01 2nd look 시행	MRI로 측정	139	174	19672307	윤형철	1	2	1992-12-16	2013-04-15	20.3425	2022-04-20	107.934	0	0	0		174	95	31.378	0	0	1	1	1	2	B	0	4	7.04	12.56	69.8537	72.22	60.71	79.41	55	56.25	97.22	82.14	97.06	85	75	67	87	7	2	62.5
				140	177	08535056	마호준	1	1	1984-10-27	2013-07-29	28.7726	2023-12-31	124.82	0	0	0		181	77	23.5036	0	0	0	0	0	2	D	0	4	7.78	9.65	59.3108
		17살부터 흡연, 1갑	MRI로 측정	141	178	20203845	손강필	1	1	1991-09-16	2013-09-12	22.0055	2018-06-15	56.9508	2	1	1	15.6	175	104	33.9592	0	0	0	0	0	3	C	0	6	10.62	13.69	114.856											69	87	6	2
		2nd POD 6mos		142	179	17823322	박화식	1	2	1964-02-23	2013-09-23	49.6164	2019-06-05	68.2295	0	0	0		173	81	27.0641	0	0	1	1	1	2	D	1	4	6.45	14.78	75.3115	69.44	82.14	80.88	70	25	83.33	78.57	89.71	85	62.5	65	87	6	3	42.25	90
			Lt	143	180	20172943	김정현	1	1	1995-02-15	2014-02-03	18.9808	2019-03-27	61.5738	0	0	0		182	68	20.5289	0	0	1	0	0	2	B	0	7	8.25	14.61	95.2207	44.44	21.43	75	30	43.75	86.11	67.86	95.59	60	62.5	47	75	7	2	40	79
			Rt	144	181	20172943	김정현	1	2	1995-02-15	2014-02-03	18.9808	2019-03-27	61.5738	0	0	0		182	68	20.5289	0	0	0	0	0	2	B	1	7	9.56	11.65	87.9855	44.44	21.43	75	30	43.75	88.89	85.71	95.59	70	75	47	79	7	2	40	79
			MRI로 측정	145	182	17150195	안태규	1	1	1965-06-02	2014-03-14	48.8137	2023-01-11	105.738	0	0	0		170	65	22.4913	0	0	0	0	0	1	D	0	4	5	8.89	35.1155						80.56	96.43	95.59	75	37.5	75	85	8	3
		중학생때부터 흡연, 반갑 욱신거리는 통증 있음, 서울거주		146	183	20576369	오승록	1	2	1995-11-23	2014-03-18	18.3288	2018-06-15	50.8197	2	1	1	6.7	177	59	18.8324	0	0	0	0	0	2	A	1	4	8.09	13.48	86.152											71	87	8	4
			MRI로 측정	147	184	20523877	장금자	2	2	1951-05-11	2014-03-28	62.9233	2018-06-15	50.4918	0	0	0		156	81	33.284	1	0	0	0	0	3	C	0	1	5.35	10.19	43.068											72		5
			MRI로 측정, scope 영상 없음	148	185	20474279	김재현	1	2	1997-02-05	2014-05-09	18	2014-08-20	24	0	0	0		170	72	24.9135	0	0	0	0	0	2		0	4	5.13	12.31	49.8887											74		6
		20살부터 흡연, 1갑 전화번호 없음	scope 영상 없음	149	186	15926456	양수원	1	1	1990-10-24	2014-05-09	23.5562	2014-09-17	24	2	1	1	13	168	87	30.8248	0	0	0	0	0	2		0	4	9.5	14.71	110.399
		2014년도부터 흡연, 반갑 2021년도에 금연함		150	187	71075949	김재하	1	2	1996-10-31	2014-05-20	18	2019-01-30	56.2623	1	1	0	3.5	170	66	22.8374	0	0	1	1	0	1	E	1	7	7.41	13.93	81.5448	52.78	60.71	70.59	50	43.75	58.33	64.29	91.18	65	68.75	74	80	5	3	53.25	54.25
		20살부터 흡연, 1갑이상 2018-08내원시보단 조금 나아짐		151	188	06354211	김동곤	1	2	1970-05-02	2014-05-23	44.0877	2018-08-01	50.1967	2	1	1	33.2	165	61	22.4059	0	0	0	1	0	3	E	1	4	8.5	8.9	59.7635	50	53.57	61.76	50	43.75	72.22	75	83.82	75	62.5	65	79	5	3	25	73.25
				152	189	50005466	최연희	2	2	1999-06-23	2014-05-23	18	2017-08-01	38.2295	0	0	0		160	55	21.4844	0	0	1	0	0	1	B	0	4	9.62	16.74	127.221											71	90	6	4
		전화F/U?		153	190	20670474	정하준	1	1	1993-03-06	2014-06-05	21.263	2017-06-22	36.4918	0	0	0		173	68	22.7204	0	0	1	1	0	1	E	1	4	9.54	13.04	98.2773	55.56	42.86	50	35	43.75	100	100	100	100	100	69	100	6	0
				154	191	20635703	신은영	2	1	1969-05-19	2014-06-13	45.0986	2023-03-08	104.59	0	0	0		163	68	25.5937	0	0	0	1	1	2	D	1	4	5.71	10.25	46.2367						91.67	96.43	94.12	80	75		97		0		84.375
				155	192	17027252	성재관	1	1	1974-09-07	2014-06-24	39.8219	2017-05-02	34.1967	0	0	0		164	85	31.6032	0	0	0	0	0	3	E	1	4	6.94	12.97	71.1093											85		2
				156	193	15587641	이진범	1	1	1956-03-20	2014-07-22	58.3781	2019-01-17	53.7705	0	0	0		176	85	27.4406	0	0	1	1	0	1	D	1	4	7.92	10.5	65.6964	52.78	64.29	67.65	40	43.75						77		4		47.25
		20살부터 흡연, 1갑 전화번호 없음		157	194	15926456	양수원	1	2	1990-10-24	2014-08-01	23.7863	2014-09-17	24	2	1	1	13	168	87	30.8248	0	0	0	0	0	1	D	1	4	9	15.21	108.143
				158	195	19672307	윤형철	1	1	1992-12-16	2014-08-08	21.6575	2022-04-20	92.1967	0	0	0		178	94	29.668	0	0	1	1	1	1	D	1	4,7	8.61	13.9	94.5464	72.22	60.71	79.41	55	56.25	97.22	82.14	97.06	85	75	67	87	7	2	62.5
				159	196	10448579	강억근	1	2	1967-04-30	2014-10-10	47.4795	2018-06-15	44.0656	0	0	0		188	91	25.7469	0	1	1	0	0	3	C	0	6	5.69	7.59	34.1178						63.89	89.29	88.24	80	56.25	77	87	4	3
		전화F/U?		160	197	20670474	정하준	1	2	1993-03-06	2014-10-13	21.6192	2017-06-23	32.2623	0	0	0		175	68	22.2041	0	1	1	1	1	2	E	0	4	8.05	13.19	83.8818	55.56	42.86	50	35	43.75	69.44	96.43	97.06	90	75	69	87	6	3
			scope 영상 없음	161	198	11290986	문옥순	2	1	1961-01-15	2015-01-02	54	2023-12-31	107.705	0	0	0		158	54	21.6311	0	0	0	0	0	2		0	1,4	6.73	11.1	59.0154											70	90	6	1
				162	199	20893106	강호균	1	2	1993-09-01	2015-01-20	21.4	2023-12-31	107.115	0	0	0		181	111	33.8817	0	0	0	0	0	2	C	1	4	7.82	14.2	87.7248											71		6
				163	201	15687829	이숙재	2	2	1965-01-16	2015-02-27	50.1479	2023-02-22	95.6393	0	0	0		164	61	22.68	0	0	1	1	1	2	B	1	4	6.99	11.64	64.2772	86.11	92.86	100	80	62.5	97.22	92.86	91.18	80	87.5	81	100	5	0	61	80
				164	202	20277106	성제윤	1	2	1962-01-20	2015-04-03	53.2356	2021-11-05	78.9508	0	0	0		167	76	27.2509	0	0	1	1	1	3	E	1	4	8.98	13.69	97.1196											77	90	5	2
				165	203	10819361	손영복	2	1	1963-09-15	2015-04-03	51.5836	2023-12-31	104.721	0	0	0		162	61	23.2434	0	0	0	0	0	1	B	0	4	6.79	14.28	76.5993
				166	204	21135499	이대규	1	2	1992-03-13	2015-04-16	23.1068	2021-11-04	78.4918	0	0	0		173	68	22.7204	0	0	1	1	1	1	D	0	4	10.37	18.1	148.281	69.44	42.86	69.12	45	12.5	100	88.29	97.06	90	68.75	63	97	5	0	29	79.5
				167	205	09240556	김효신	2	1	1941-02-20	2015-05-14	65	2023-12-31	103.377	0	0	0		146	53	24.864	1	0	0	0	0	2	D	1	4	8.37	14.13	93.4318											69	95	6	0
				168	206	10469642	박재범	1	2	1973-08-05	2015-06-04	41.8575	2021-11-05	76.918	0	0	0		176	86	27.7634	0	1	1	1	1	2	E	1	4	9.25	11.34	82.8671	55.56	53.57	66.18	60	43.75	69.44	57.14	76.47	50	25	62	65	8	5	34	33.125
				169	207	21123658	오행선	2	1	1967-09-24	2015-06-23	47.7781	2021-05-24	70.8852	0	0	0		157	56	22.719	0	0	1	1	1	3	E	1	4	6.09	8.96	43.1075	77.78	78.57	97.06	70	43.75	94.44	82.14	97.06	75	68.75	65	97	7	1	72.25	81.5
				170	209	50046095	임덕진	1	2	1977-10-05	2015-07-10	37.7863	2018-04-04	32.7541	0	0	0		175	84	27.4286	0	0	1	1	0	3	E	0	4	7.35	7.89	45.8133						86.11	75	80.88	70	62.5	60	95	5	0		69.5
				171	210	21190945	김만준	1	2	1992-01-27	2015-07-10	23.4658	2021-10-29	75.5082	0	0	0		163	76	28.6048	0	0	0	1	1	1	D	0	4	7.42	12.13	71.1036	55.56	71.43	86.76	75	43.75	86.11	71.43	98.53	70	50	62	86	6	3	75	74.5
				172	211	70301841	류질임	2	2	1953-05-23	2015-07-23	62.2082	2019-03-10	43.4754	0	0	0		160	56	21.875	1	0	1	0	0	3	D	1	4	8.29	11.13	72.8915	55.56	100	76.47	50	43.75	97.22	100	85.29	60	75	67	83	7	0	51.75	58
				173	212	21252666	전영심	2	1	1963-06-19	2015-07-30	52.1479	2023-12-31	100.852	0	0	0		168	81	28.699	0	0	0	0	0	3	D	1	4	5.25	6.97	28.9081
				174	213	16390098	최성철	1	2	1955-02-17	2015-07-30	60.4877	2019-05-08	45.1803	0	0	0		165	69	25.3444	0	1	1	0	0	1	E	0	7	7.71	10	60.909	69.44	50	88.24	60	56.25	77.78	75	91.18	80	75	68	90	7	3	37.75	94.75
				175	214	21240236	염종현	1	1	1994-06-29	2015-09-04	21.1973	2021-11-04	73.8689	0	0	0		174	112	36.993	0	1	1	1	0	1	E	0	6	6.96	12.59	69.2249	63.89	46.43	92.65	40	37.5	77.78	39.29	95.59	70	56.25	57	87	6	2	81.25	87.75
		20살부터 흡연, 1/4갑 전화번호 없음		176	215	21295691	박상민	1	1	1995-10-04	2015-09-17	19.9671	2016-03-07	24	2	1	1	2	178	76	23.9869	0	0	0	0	0	1	F	1	6	7.11	19.39	108.912											65	85	7	3
				177	216	21352302	박화수	1	2	1968-06-07	2015-10-30	47.4274	2023-12-31	97.8361	0	0	0		169	64	22.4082	0	0	0	0	0	1	E	0	4	6.59	12.87	67.0025													6
		16살부터 흡연, 1/4갑		178	217	07737957	추민선	1	2	1992-06-03	2015-12-11	23.537	2023-12-31	96.459	2	1	1	3.9	174	95	31.378	0	0	0	0	0	2	B	1	7	9.49	13.25	99.3366											72	100	7	0
				179	218	20611086	김동규	1	2	1994-01-01	2015-12-11	21.9562	2021-11-04	70.6557	0	0	0		177	102	32.5577	0	0	1	1	1	1	E	1	4	6.15	13.72	66.6586						69.44	60.71	100	80	56.25	65	80	8	5		61.75
		30살부터 흡연, 1갑 ROM제한, 통증, 불편함 있음		180	219	06657359	이민철	1	2	1980-03-12	2015-12-11	35.7726	2019-10-02	45.6066	2	1	1	13.7	180	144	44.4444	0	0	0	0	0	2	D	1	6	4.99	6.66	26.2544	16.67	10.71	48.53	0	0	69.44	25	73.53	25	12.5	67	80	7	5	33.75	58.5
				181	220	21153996	이세형	1	1	1985-05-01	2015-12-22	30.663	2023-12-31	96.0984	0	0	0		167	63	22.5896	0	0	0	0	0	3	D	1	4	7.53	8.26	49.1363											72		9	3
		전화꺼져있음		182	221	21408196	정영현	1	1	1993-08-12	2016-01-15	22.4411	2023-12-31	95.3115	2	1	1	10.1	172	83	28.0557	0	0	0	0	0	2	A	0	4	7.62	11.93	71.8162											81		3	1
		마지막 F/U 유방암 발병		183	222	50066989	김정임	2	1	1953-04-12	2016-01-19	62.8137	2018-08-13	30.7213	0	0	0		154	62	26.1427	0	0	0	0	0	2	B	0	3,6	6.97	10.12	55.7238	41.67	60.71	58.82	30	43.75	69.44	64.29	77.94	60	62.5	69	87	7	4	31.5
				184	223	04971765	송윤주	1	2	1964-04-01	2016-01-19	51.8356	2018-06-15	28.7869	0	0	0		167	74	26.5338	0	0	0	0	0	1	E	1	4	8.39	11.15	73.9033											74		4
		20살부터 흡연, 1갑, 현재 통증없고 잘지내심		185	224	50059753	함재철	1	2	1966-08-08	2016-02-19	49.5671	2023-12-31	94.1639	2	1	1	37.3	178	85	26.8274	0	1	0	0	0	1	D	0	4	7.04	9.57	53.2245													7	1
		20살부터 흡연, 1/2갑		186	225	21678847	이명기	1	1	1993-02-23	2016-06-14	23.3205	2023-12-31	90.3607	2	1	1	5.3	172	65	21.9713	0	0	0	0	0	2	B	0	4	7.26	11.77	67.5057											77		4
		전화한번 해볼것, 수술에 만족감 없음		187	226	50041776	윤선영	2	2	1984-06-06	2016-07-22	32.1479	2023-12-31	89.1148	0	0	0		167	70	25.0995	0	0	0	0	0	1	C	1	4,7	7.93	15.8	98.9823	11.11	35.71	13.24	15	25	100	100	100	90	100	62	100	7	0		88.25
				188	227	13370036	문선화	2	2	1975-10-20	2016-08-01	40.811	2023-12-31	88.7869	0	0	0		152	75	32.4619	0	0	1	0	0	1	E	1	4	6.75	13.52	72.0954											65		5	2
				189	228	70652842	박재정	1	2	1988-04-26	2016-08-05	28.2959	2023-12-31	88.6557	0	0	0		174	98	32.3689	0	0	0	0	0	2	B	0	4	5.27	9.69	40.3424
				190	229	50075614	김용화	1	2	2001-01-02	2016-09-13	18	2019-04-10	30.7869	0	0	0		177	92	29.3658	0	0	0	0	0	1	D	0	7	8.58	16.78	113.738	41.67	46.43	82.35	40	43.75	94.44	78.57	100	95	81.25	65	87	9	3	69.25	94.75
				191	230	09163575	김해인	2	2	1990-10-18	2016-11-08	26.0767	2023-12-31	85.541	0	0	0		170	53	18.3391	0	0	0	0	0	2	D	1	4	9.66	16.14	123.171	94.44	71.43	100	100	62.5	61.11	42.86	83.82	55	43.75	87	76	6	6	63.75	52.75
		★OLT 최초 Regenseal 601사용환자★	Open해서 B/G후 collagen뿌림	192		16800374	박애란	2	1	1970-01-12	2016-11-22	46.8932	2023-03-15	75.541		0	0		153	83	35.4564	0	0	1	1	1	1	D		6				47.22	50	60.29	40	56	69.44	75	77.94	65	62.5	70	87	8	2	44	66.88
			Scope영상이 없음..	193	232	21530352	주정수	1	2	1979-09-21	2016-12-02	37.2247	2023-12-31	84.7541	0	0	0		169	68	23.8087	0	0	0	0	0			0	5	8.2	10.39	67.3064	63.86	53.57	72.06	55	31.25	77.78	89.29	88.24	80	62.5	62	82	8	2	29.75	54.25
				194	234	15253724	한시현	2	1	2003-11-12	2017-01-03	18	2020-01-15	36.2951	0	0	0		153	59	25.204	0	0	0	0	0	2	B	0	7	6.52	8.08	41.6185	72.22	35.71	70.59	45	56.25	91.67	82.14	98.53	100	75	59	86	8	3	55.25	96.5
				195	235	20611086	김동규	1	1	1994-01-01	2017-01-20	23.0685	2021-11-04	57.3443	0	0	0		177	102	32.5577	0	0	0	0	0	1	D	1	4	11.12	16.76	147.233		53.5				88.89	75	98.53	85	62.5	74	86	7	3		63.25
		20살부터 흡연, 1갑, 현재 술전처럼 안좋음, 2023-12 내원예정		196	236	21807452	양재모	1	1	1996-11-15	2017-02-03	20.2329	2023-12-31	82.6885	2	1	1	6.8	179	77	24.0317	0	0	0	0	0	1	E	0	4	7.39	12.82	74.8444	91.67	67.86	95.59	75	81.25	91.67	67.86	95.59	75	81.25	74	74	6	5	83.25	89.5
				197	237	22020057	채민희	2	1	1991-09-01	2017-03-03	25.5205	2023-12-31	81.7705	0	0	0		164	69	25.6544	0	0	1	0	0	2	C	0	4	6.99	13.84	76.4259											74		7
				198	238	05157681	김성훈	1	2	1973-11-24	2017-04-13	43.4137	2020-05-27	37.377	0	0	0		172	84	28.3937	0	0	0	0	0	1	E	1	4	8.24	13.43	87.4239	38.89	57.14	67.65	60	43.75	80.56	96.43	95.59	90	81.25	69	90	7	2	50.75	98.75
		2017년도부터 흡연, 1/4갑		199	239	71095449	노영민	1	1	2000-07-01	2017-04-21	18	2023-12-31	80.1639	2	1	1	1.6	165	58	21.3039	0	0	1	0	0	1	F	1	3,6	10.55	17.5	145.854	61.11	35.71	60.29	50	50	75	64.29	83.82	65	68.75	82	86	5	3	29.5	67.5
		POD 1y	MRI로 측정	200	240	13497396	윤지예	2	2	1971-02-22	2017-06-09	46.326	2019-08-16	26.1639	0	0	0		170	65	22.4913	0	1	0	0	0	1	D	0	4	10.55	13	108.349						69.44	57.14	89.71	60	56.25		86		2
				201	241	18700429	이정분	2	1	1955-05-10	2017-06-09	62.126	2023-12-31	78.5574	0	0	0		156	56	23.0112	0	0	0	0	0	1	E	1	7	6.99	9.89	54.6136	63.89	75	64.71	40	43.75	86.11	96.43	76.47	70	75	56	89	7	3	58.25	72.75
		POD 2mos		202	242	50114606	윤희성	1	2	1967-06-11	2017-06-29	50.0849	2023-12-31	77.9016	0	0	0		174	76	25.1024	0	0	0	0	0	1	D	0	4,6	8.16	10.14	65.3665	44.44	75	44.12	25	43.75	55.56	46.43	57.35	35	37.5		87	7	4
				203	243	17654157	임어진	1	2	1980-03-19	2017-06-29	37.3041	2023-12-31	77.9016	0	0	0		175	72	23.5102	0	0	0	0	0	1	E	1	4	7.46	9.88	58.2268
		20살부터 흡연, 1갑, 수술 만족안함		204	244	70430841	구인수	1	1	1977-05-05	2017-09-21	40.4082	2023-12-31	75.1475	2	1	1	26.4	171	70	23.939	0	0	0	0	0	1	D	1	6	7.29	16.19	93.2398	63.89	50	58.82	5	12.5	52.78	57.14	63.24	20	0	67	85	5	5	27	27
		POD 3mos		205	245	22199068	추대인	1	2	1995-08-22	2017-09-21	22.0986	2023-12-31	75.1475	0	0	0		176	78	25.1808	0	0	0	0	0	1	D	1	4	8.32	18	118.31						80.56	89.29	82.35	75	56.25		86		3
				206	246	70938538	조희숙	2	1	1971-02-08	2017-09-21	46.6493	2023-07-26	69.9672	0	0	0		157	61	24.7475	0	1	0	0	0	1	E	0	4	3.87	6.88	21.0342						75	89.29	83.82	50	43.75		81		4		49
		20살부터 흡연, 1갑이상		207	248	13093046	이병권	1	2	1964-08-05	2018-03-02	53.6082	2021-02-15	35.4426	2	1	1	39.3	165	71	26.079	0	0	1	0	0	1	C	1	7	8.98	7.77	55.1219	91.67	100	100	90	56.25	88.89	100	97.06	75	37.5	85	84	3	2	90.5
		new		208	249	22123498	곽진희	2	1	1995-02-28	2018-03-16	23.0603	2023-12-31	69.377	0	0	0		168	66	23.3844	0	0	0	0	0	1	D	1	4,7	5.8	17.26	79.0853	55.56	64.29	75	75	56.25	69.89	57.14	67.65	40	43.75	67	74	5	4	71.5	51.5
			MRI로 측정	209	250	04720425	김상애	2	1	1959-07-21	2018-04-06	58.7507	2022-11-23	55.4754	0	0	0		161	73	28.1625	0	0	0	0	0	1	D	0	4	5.05	10.05	40.0945	55.56	100	69.12	30	43.75	94.44	92.86	94.12	75	62.5	67	100	7	1	70.25	83.125
				210	251	21530352	주정수	1	1	1979-09-21	2018-06-08	38.7397	2023-12-31	66.623	0	0	0		169	68	23.8087	0	0	0	0	0	1	B	0	5	7.07	7.27	40.6051	63.86	53.57	72.06	55	31.25	77.78	89.29	88.24	80	62.5	62	82	8	2	29.75	54.25
				211	252	09061523	장재훈	1	1	1974-12-24	2018-06-22	43.5233	2021-08-18	37.8033	0	0	0		176	73	23.5666	0	1	1	0	0	1	D	0	7	5.18	11.34	46.4055	58.33	85.71	57.35	10	6.25	91.67	96.43	98.53	85	62.5	73	87	5	2	25	63
				212	253	22634231	송미란	2	1	1953-06-14	2018-07-19	65	2020-11-04	27.5082	0	0	0		159	70	27.6888	1	0	1	1	1	1	E	1	4,5	12.75	8.85	89.1416	41.67	50	64.74	30	25	97.22	100	69.12	30	6.25	67	86	5	2	39.5	69.75
				213	254	71403046	전치형	1	2	1996-03-16	2018-10-25	22.6247	2020-11-11	24.5246	0	0	0		175	94	30.6939	0	1	0	0	0	1	D	0	6	3.71	7.97	23.3593	83.33	71.43	95.59	80	62.5	100	100	100	100	100	84	100	3	0	77.75	100
		2nd look 고려		214	255	22885419	장한별	1	2	1997-03-05	2019-01-10	21.8658	2022-02-13	37.0492	0	0	0		172	79	26.7036	0	0	1	0	0	1	D	1	7	8.29	13.49	88.3474	77.78	85.71	91.18	85	68.75	97.22	78.57	98.53	95	68.75	82	97	4	1	56	64
				215	256	22954007	김정순	2	2	1970-10-29	2019-01-24	48.2712	2023-07-26	53.9016	0	0	0		163	60	22.5827	0	1	0	0	0	1	E	0	6	4.69	5.79	21.4525	58.33	46.43	73.53	60	43.75	100	96.43	100	90	93.75	75	100	4	0	43	100
				216	257	14336249	조예영	2	1	2003-02-14	2019-02-07	18	2022-07-31	41.6393	0	0	0		171	87	29.7527	0	0	1	0	0	1	D	1	4	6.91	12.29	67.0899	77.78	64.29	97.06	75	62.5	75	71.43	98.53	80	56.25	84	87	3	2	66.5	69.375
		2023-06-01 2nd look 시행함	MRI로 측정	217	258	04072175	최융진	1	2	1966-09-20	2019-04-11	52.5918	2023-08-23	52.2951	0	0	0		162	75	28.578	0	0	1	1	1	2	B	1	4,7	10.96	11.86	102.689	69.44	82.14	73.53	60	56.25	86.11	100	95.59	85	68.75	79	87	4	3	81	90.625
				218	259	23132792	정다함	1	1	1995-10-08	2019-07-25	23.811	2022-08-17	36.6885	0	0	0		169	82	28.7105	0	0	1	0	0	1	E	0	7	9.51	15.95	119.831	97.22	100	100	100	87.5	100	85.71	100	100	75	87	100	4	1	63.75	96.25
				219	260	09501358	한동금	2	2	1956-02-23	2019-12-06	63.8274	2023-02-22	38.4918	0	0	0		154	54	22.7694	1	0	1	0	0	1	D	1	4	4.66	9.45	34.7892						86.11	89.29	86.76	80	81.25		87		2		66.25
				220	261	18207481	문금란	2	1	1969-01-30	2019-12-12	50.8986	2023-12-31	48.5246	0	0	0		151	56	24.5603	0	0	1	0	0	1	E	1	4	6.48	11.12	56.9255	52.78	46.43	54.41	40	62.5						72		5
				221	262	50198675	문상옥	1	2	1955-03-26	2020-01-31	64.8959	2023-12-31	46.8852	0	0	0		171	84	28.7268	0	0	0	0	0	1	C	1	4	8.99	11.04	78.4072
				222	263	23348142	최유원	2	1	1992-05-08	2020-02-20	27.8055	2023-08-14	41.6721	0	0	0		161	70	27.0051	0	0	1	0	0	1	D	1	4,7	7.62	13.38	80.5449						86.11	85.71	98.53	65	75		87		3		82.5
		PostOP POD 1y		223	264	23391273	윤혜빈	2	1	1995-09-21	2020-03-05	24.4712	2022-11-23	32.5574	0	0	0		154	70	29.5159	0	0	1	0	0	1	E	1	4,7	11.47	16.1	145.887	86.11	78.57	100	100	81.25	100	92.68	98.53	95	93.75	84	100	4	1	78.5	88.75
		흡연력 30년정도 됨, 하루 반갑		224	265	22685617	양하섭	1	2	1964-03-06	2020-05-21	56.2466	2023-02-08	32.5574	2	1	1	16.7	171	75	25.6489	0	0	1	1	0	2	D	1	7	9.01	9.84	70.0401	94.44	92.86	100	85	75	91.67	100	100	100	81.25	86	100	4	1	80.25	95
		PostOP POD 5mos		225	266	23659028	고순정	2	2	1968-01-28	2020-07-23	52.5205	2023-08-14	36.623	0	0	0		156	60	24.6548	0	0	0	0	0	2	D	1	4	7.56	8.07	48.1973	36.11	21.43	38.24	25	25	75	35.71	80.88	60	43.75	76	90	7	3	28	86.75
				226	267	23272299	류세빈	2	2	1999-08-27	2020-08-06	20.9589	2023-12-31	40.7213	0	0	0		164	49	18.2183	0	0	0	0	0	1	C	0	4	7.19	9.67	54.9266	63.89	85.71	80.88	45	18.75						73		5		34
		PostOP POD 6mos		227	268	23622318	김희선	2	1	1961-04-11	2020-12-10	59.7068	2023-12-31	36.5902	0	0	0		167	53	19.0039	0	0	0	0	0	1	E	0	4	5.01	10.43	41.2809						61.11	64.29	75	50	37.5		87	8	3
		수술 4년전부터 흡연, 1/4갑		228	269	13552671	임수범	1	1	2000-07-24	2020-12-24	20.4329	2023-06-26	29.9672	2	1	1	1.7	172	75	25.3515	0	0	0	0	0	1	D	1	7	9.03	13.07	93.2375	63.89	67.86	94.12	55	62.5	69.44	71.43	100	100	68.75	85	90	3	2	76	85
				229	270	11695991	박영애	2	2	1957-03-31	2021-01-07	63.8164	2023-12-31	35.6721	0	0	0		160	57	22.2656	0	0	0	0	0	2	A	1	7	4.58	6.26	22.6499	80.56	89.29	91.18	70	62.5						87		3		73.5
				230	271	23518683	박경희	2	2	1967-08-09	2021-02-05	53.5315	2023-12-31	34.7213	0	0	0		156	62	25.4767	0	0	0	0	0	2	A	0	4	6.35	8.25	41.3861						91.67	96.43	77.94	80	37.5			5	3		30.625
				231	272	22957244	박준민	1	2	1998-01-26	2021-02-25	23.0986	2023-12-31	34.0656	0	0	0		173	102	34.0807	0	0	0	0	0	1	C	0	6	9.14	13.92	100.511	25	50	75	30	37.5						57		7		27
		PostOP POD 3mos		232	273	23888542	한지연	2	1	1973-04-09	2021-03-11	47.9534	2023-12-31	33.6066	0	0	0		158	56	22.4323	0	1	0	0	0	1	C	0	4	7.14	12.32	69.4922	58.33	82.14	67.65	45	56.25	72.22	75	79.94	55	62.5	69		6	4	58.5	49.5
				233	274	23935163	서한성	1	2	2000-03-22	2021-03-16	20.9973	2023-12-31	33.4426	0	0	0		181	107	32.6608	0	1	0	0	0	1	F	0	7	7.19	12.92	73.3869	83.33	85.71	95.59	55	31.25	91.7	96.4	100	85	75	74	100	6	0	22.5	90
		2nd look 고려		234	275	23957321	조종암	1	1	1963-07-28	2021-04-01	57.7178	2023-04-05	24.0656	0	0	0		165	80	29.3848	0	0	0	0	0	1	E	1	7	9.59	14.73	111.596	69.44	75	76.47	15	31.25						71		5		64.25
				235	276	23968338	안승주	1	1	1991-06-21	2021-04-15	29.8384	2023-04-23	24.1967	0	0	0		166	65	23.5883	0	0	1	0	0	1	E	1	4	7.83	9.36	57.8982	77.75	85.71	82.35	75	68.75	100	100	100	95	100	84	100	4	1	77	95
				236	277	04193977	박연옥	2	2	1954-05-14	2021-04-15	65	2023-06-21	26.1311	0	0	0		156	61	25.0657	0	0	1	0	0	1	E	0	4	6.84	13.15	71.0573	44.44	46.43	39.71	15	6.25	100	100	100	85	100	65	100	5	0	40.5	97.5
		HV+OLT 2022-12 OP 예정		237	278	20875383	김연숙	2	1	1956-12-27	2021-04-30	65	2023-12-31	31.9672	0	0	0		162	64	24.3865	0	1	0	0	0	1	D	0	4	5.95	14.65	68.8623	69.44	89.29	64.71	30	25								5		37.75
		PostOP POD 6mos		238	279	06428425	김명숙	2	1	1960-04-09	2021-05-06	65	2023-12-31	31.7705	0	0	0		149	49	22.0711	0	0	1	0	0	1	C	1	7	5.66	7.81	34.9216	66.67	89.29	51.47	20	25	69.44	67.86	80.88	80	56.25	69	86	4	4	22
				239	280	12296357	나동균	1	2	1968-12-25	2021-06-04	52.4767	2023-12-31	30.8197	0	0	0		169	69	24.1588	1	0	0	0	0	1	C	0	6	4.78	11.51	43.4641	41.67	25	47.06	5	6.25						65		6	2
		Preop X, PostOP PCS 확인필요		240	282	22083027	홍민자	2	2	1975-08-11	2021-06-17	45.8822	2023-12-31	30.3934	0	0	0		153	64	27.3399	0	0	0	0	0	1	C	0	4	5.67	10.8	48.3764						88.89	89.29	89.71	75	62.5				2		16.875
				241	283	23456013	정수환	1	1	2000-05-30	2021-06-18	21.0658	2023-12-31	30.3607	0	0	0		174	91	30.0568	0	1	0	0	0	1	C	0	3	5.86	12.51	57.9138	97.22	75	100	85	68.75						87		1		89.25
		2006년부터 흡연, 1갑		242	284	24104085	전은선	1	2	1983-04-02	2021-06-24	38.2548	2023-12-31	30.1639	2	1	1	17.3	176	89	28.7319	0	0	0	0	0	1	C	0	1	6.51	8.71	44.7947	66.67	78.57	91.18	40	25						87		2		64
				243	285	20194171	윤지나	2	1	1992-05-16	2021-07-01	29.1452	2023-12-31	29.9344	0	0	0		163	71	26.7229	0	0	0	0	0	1	E	0	4	7.86	13.01	80.7843	83.33	85.71	89.71	85	62.5	86.11	89.29	92.65	80	75	77	87	4	4	58.25	81.25
				244	287	71196627	한명숙	2	2	1964-09-23	2021-10-21	57.1151	2023-12-31	26.2623	0	0	0		154	57	24.0344	0	1	0	0	0	1	D	0	4	4.4	5.27	21.3	72.22	64.29	77.94	35	25						79		2		31.25
		SMO후 OLT scoring 필요		245	289	01910152	김경자	2	2	1947-04-21	2021-11-18	65	2023-12-31	25.3443	0	0	0		153	67	28.6215	0	0	0	0	0	1	F	1	4	8.28	14.91	97.5293											76	89	6	4	77.75	53.125
			MRI로 측정	246	290	24060392	하성진	2	1	1981-06-17	2021-11-25	40.4685	2023-12-31	25.1148	0	0	0		155	54	22.4766	0	1	0	0	0	1	D	0	7	6.45	10.52	53.6047	75	57.14	82.35	45	50						76		5		37.375
		범재영선생님 장모님		247	291	70569832	최경숙	2	1	1963-06-09	2021-12-09	58.5425	2023-12-31	24.6557	0	0	0		158	57	22.8329	0	1	0	0	0	1	D	0	7	8.95	13.01	91.9872
				248	292	24215559	김수아	2	2	1999-10-25	2021-12-23	22.1781	2023-12-31	24.1967	0	0	0		154	55	23.1911	0	0	0	0	0	3	B	0	7	7.48	10.69	63.1693	77.78	89.29	97.66	55	62.5						86		4		65
				249	293	71082003	이금희	2	2	1969-03-16	2021-12-23	52.8082	2023-12-31	24.1967	0	0	0		165	63	23.1405	1	1	0	0	0	1	C	0	4	7.42	7.07	41.4429	75	71.43	85.29	80	43.75						76		5		41.25
				250	294	24232626	김동현	1	1	2002-03-23	2021-12-30	19.7863	2023-12-31	24	0	0	0		165	51	18.7328	0	1	0	0	0	2	C	0	4	6.6	9.28	48.3859	80.56	60.71	95.59	85	56.25	100	100	100	100	100	76	100	5	0	48.75	100
	2															59	50					7	전체	76	61
																							흡연자 중	18	13				40				75.3398	65.895	62.3011	75.1628	45.8333	45.1389	86.3979	86.8228	92.9514	78.4483	69.8276	73.7714	89.7838	4.84375	2	59.9632	73.1231
																							비흡연자 중	58	48				86				69.8584	58.6276	63.0442	70.878	47.1809	41.1548	84.1192	82.2914	91.04	78.0097	70.5709	69.0296	90.2966	5.78832	1.86897	53.8281	75.93
												18		24				1.6	144	43	18.2183												20.1355	0	10.71	11.76	0	0	30.56	25	47.06	10	0	44	56	1	0	22	16.875
												65		217.016				53.2	190	144	44.4444												148.281	97.22	100	100	100	87.5	100	100	100	100	100	87	100	10	7	94	100
												37.6882		83.5649				20.3797	167.874	71.4205	25.3423												70.908	59.7955	62.9258	71.5666	46.9643	41.7951	84.6198	83.2869	91.4599	78.1061	70.4076	70.0059	90.1923	5.60947	1.89503	54.9496	75.4764
[truncated: 1 more columns]

## Sheet: Data
No	Sex	F/U duration	Smoking	Smoking Pys	BMI	DM	Postop MRI	Postop MRI BME	MOCART	Var 1	Var 2	Var 3	Var 4	Var 5	Var 6	Var 7	Total	Primary A/S Ferkel Gr	Subchondral cyst	OLT location	OLT size	preFAOS Pain	postFAOS Pain	PreFAOS Sx	PostFAOS Sx	preFAOS ADL	postFAOS ADL	preFAOS S&R	postFAOS S&R	preFAOS QOL	postFAOS QOL	Pre AOFAS	Post AOFAS	Pre SF-36 PCS	Post SF-36 PCS	Pre VAS	Post VAS
1	M	164.098	1	1	18.6728	0	0												1	4	69.569	65.895	86.3979	61.9044	86.8228	74.5094	92.9514	51.1111	78.4483	47.5694	71.9828	72	85	53.8	73.1231	5	2
2	M	24	1	17.8	26.2188	0	0											C	0		74.8444	65.895	86.3979	61.9044	86.8228	74.5094	92.9514	51.1111	78.4483	47.5694	71.9828	73.7714	89.7838	59.9632	73.1231	4.84375	2
3	M	91.9672	1	29.4	33.1504	0	1	1		20	15	0	10	15	10	0	70		1	4	70.1947	65.895	86.3979	61.9044	86.8228	74.5094	92.9514	51.1111	78.4483	47.5694	71.9828	65	65	59.9632	73.1231	7	7
4	M	207.344	1	26.1	28.2486	0	0											D	1	7	76.2901	65.895	86.3979	61.9044	86.8228	74.5094	92.9514	51.1111	78.4483	47.5694	71.9828	70	90	59.9632	73.1231	10	2
5	M	205.738	1	1.7	22.8931	0	1	0		20	15	0	0	10	10	15	70	C	0	6	91.5761	65.895	86.3979	61.9044	86.8228	74.5094	92.9514	51.1111	78.4483	47.5694	71.9828	59	87	59.9632	73.1231	4.84375	2
6	M	175.836	1	4.7	30.0215	0	0											D	0	4,6	71.8162	69.44	100	67.86	71.43	79.41	85.29	30	75	43.75	68.75	67	87	52.5	82.5	6	0
7	M	139.016	1	10	22.3435	0	1	1		20	20	5	0	10	10	0	65	D	1	7	66.6243	83.33	100	82.14	100	86.76	100	85	100	81.25	100	78	100	59.9632	73.1231	4.84375	2
8	M	24	1	5.2	25.6896	0	0											F	0	7	57.5889	65.895	86.3979	61.9044	86.8228	74.5094	92.9514	51.1111	78.4483	47.5694	71.9828	70	77	59.9632	73.1231	4.84375	2
9	M	188.492	1	33.9	25.1808	0	0											D	0	7	60.7049	65.895	97.22	50	100	63.3	100	55	85	56.25	87.5	75	97	59.9632	73.1231	4	1
10	M	185.672	1	2	27.3588	0	1	1		10	15	0	0	10	0	10	45	E	0	7	31.9892	63.89	61.11	61.9044	71.43	82.35	70.59	51.1111	45	56.25	43.75	73.7714	69	59.9632	73.1231	5	7
11	M	79.8033	1	22.6	25.1024	0	0											D	0	4	52.3901	72.22	100	82.14	100	70.59	100	25	70	43.75	68.75	72	100	59.9632	73.1231	5	0
12	M	157.246	1	3.8	23.1481	0	1	1		15	10	5	0	10	10	10	60	E	1	4,6	50.3219	77.78	94.44	78.57	85.71	72.06	100	35	90	43.75	75	65	90	59.9632	73.1231	4	2
13	M	177.639	1	5.1	27.7551	0	0											D	1	7	71.8162	63.89	88.89	61.9044	100	63.3	100	55	100	62.5	87.5	73.7714	90	64	92.25	5	2
14	M	40.9836	1	2.2	23.4075	0	0											E	1	6,9	53.3509	65.895	100	71.43	100	82.35	100	51.1111	100	43.75	100	72	100	59.9632	73.1231	5	0
15	M	116.393	1	1	23.9995	0	1	1		20	15	5	10	15	0	15	80	D	1	7	109.038	72.22	69.44	71.43	53.57	92.65	75	50	65	62.5	50	84	80	84.75	34	4	4
16	M	24.1639	1	12.6	25.9516	0	0											D	1	7	124.002	65.895	94.44	61.9044	100	77.94	98.53	55	90	43.75	87.5	72	97	53.8	73.1231	5	1
17	M	144.131	1	19.5	32.7694	0	1	1		10	15	5	10	10	5	15	70	D	1	7	72.0363	47.2	47.2	60.7	60.7	63.3	63.3	50	50	43.8	43.8	79	79	53.8	53.8	4	4
18	M	60.459	1	11.5	30.863	0	0											D	1	4	55.8221	69.44	97.22	60.71	100	82.35	100	55	100	43.75	93.75	87	100	88.75	88.75	1	2
19	M	108.295	1	28.5	27.6817	0	0											D	1	4	56.5838	65.895	77.78	61.9044	100	77.94	85.29	50	60	43.75	12.5	77	86	64	47.25	4	2
20	M	30.7213	1	17.7	22.8571	0	0											F	1	4	62.0677	63.89	100	71.43	100	74.5094	100	55	100	43.75	100	70	100	63.125	93.97	5	0
21	M	163.508	1	28.8	23.4509	0	0											D	1	1	28.0001	65.895	86.3979	61.9044	86.8228	74.5094	92.9514	51.1111	78.4483	47.5694	71.9828	82	85	79.25	93.97	3	2
22	M	97.1148	1	11.2	25.6489	0	0											E	1	4	92.9094	63.89	88.89	71.43	92.86	63.3	100	50	75	62.5	81.25	82	97	63.25	93.97	3	0
23	M	127.934	1	31.1	25.1429	0	0											E	0	7	42.6126	65.895	83.33	61.9044	85.71	82.35	89.71	55	90	43.75	93.75	71	97	59.9632	73.1231	5	2
24	F	46.6557	1	11.8	26.5239	0	0											D	1	4	35.4101	75	83.33	67.86	100	77.94	100	50	100	43.75	81.25	52	100	59.9632	73.1231	6	1
25	M	149.738	1	21.5	25.0593	0	0											D	1	4	74.8444	63.89	91.67	61.9044	100	77.94	97.06	51.1111	80	62.5	75	83	97	59.9632	73.1231	3	1
26	M	145.279	1	1.7	22.4088	0	1	0		10	10	5	10	10	0	20	65	D	1	4	64.7433	16.67	100	17.86	100	11.76	100	50	100	12.5	100	67	100	30.75	90	7	0
27	M	119.77	1	40.7	25.7117	0	1	1		20	10	5	0	10	0	10	55	F	1	4	110.858	65.895	86.3979	61.9044	86.8228	74.5094	92.9514	51.1111	78.4483	25	71.9828	73.7714	89.7838	59.9632	73.1231	4.84375	2
28	M	140.885	1	2.6	21.6296	0	1	1		10	10	5	10	10	0	15	60	B	1	4	68.6077	58.33	58.33	64.29	64.29	97.06	97.06	85	100	43.75	43.75	56	56	59.9632	73.1231	7	6
29	M	140.885	1	2.6	21.6296	0	1	1		10	10	0	10	5	0	20	55	B	1	4	91.5901	58.33	58.33	64.29	64.29	97.06	97.06	85	100	43.75	43.75	56	56	59.9632	73.1231	7	6
30	M	76.3279	1	10.5	20.5151	0	0													6	71.8162	65.895	100	53.57	100	77.94	100	50	100	62.5	100	60	100	59.9632	73.1231	5	0
31	M	76.0328	1	2	22.8571	0	0											D	0	4	52.3118	65.895	86.3979	61.9044	86.8228	74.5094	92.9514	51.1111	78.4483	47.5694	71.9828	72	87	59.9632	73.1231	7	3
32	M	24	1	2.8	31.1419	0	0											E	1	4	78.1007	65.895	86.3979	61.9044	86.8228	74.5094	92.9514	51.1111	78.4483	43.75	71.9828	73.7714	89.7838	59.9632	73.1231	4.84375	2
33	M	24	1	15	24.5089	0	0											E	1	4	103.708	65.895	86.3979	61.9044	86.8228	74.5094	92.9514	51.1111	78.4483	25	71.9828	80	89.7838	59.9632	73.1231	4.84375	2
34	M	67.2459	1	20	27.9155	0	1	0		20	10	5	10	10	5	20	80	E	1	1	64.0388	65.895	86.3979	61.9044	86.8228	74.5094	92.9514	51.1111	78.4483	47.5694	71.9828	72	97	59.9632	73.1231	5	0
35	M	123.049	1	2.5	20.1562	0	1	1		20	10	10	10	10	0	15	75	E	1	4	89.9857	50	55.56	35.71	96.43	69.12	89.71	45	30	25	50	74	82	47.75	52.25	6	3
36	M	29.4426	1	35.8	25.0593	0	0												0	6	27.397	63.89	100	61.9044	100	77.94	100	55	85	62.5	62.5	73.7714	97	59.9632	73.1231	5	0
37	M	43.1475	1	11	32.41	0	0											D	1	6	97.161	65.895	86.3979	61.9044	86.8228	74.5094	92.9514	51.1111	78.4483	47.5694	71.9828	73.7714	90	59.9632	73.1231	5	2
38	M	24	1	1	22.3863	0	0											B	0	4	36.6315	65.895	86.3979	61.9044	86.8228	74.5094	92.9514	51.1111	78.4483	47.5694	71.9828	73.7714	89.7838	59.9632	73.1231	4.84375	2
39	M	24	1	1	22.3863	0	0											B	1	4	105.305	65.895	86.3979	61.9044	86.8228	74.5094	92.9514	51.1111	78.4483	47.5694	71.9828	73.7714	89.7838	59.9632	73.1231	4.84375	2
40	M	60.4262	1	27.7	21.4533	0	1	0		10	10	5	0	10	5	20	60	D	1	4	102.864	63.89	94.44	53.57	85.71	77.94	97.06	55	90	43.75	87.5	72	97	59.9632	93.25	5	0
41	M	56.9508	1	5	33.9592	0	0											C	0	6	114.856	65.895	86.3979	61.9044	86.8228	74.5094	92.9514	51.1111	78.4483	47.5694	71.9828	69	87	59.9632	73.1231	6	2
42	M	50.8197	1	2.2	18.8324	0	0											A	1	4	86.152	65.895	86.3979	61.9044	86.8228	74.5094	92.9514	51.1111	78.4483	47.5694	71.9828	71	87	59.9632	73.1231	8	4
43	M	24	1	3.6	30.8248	0	0												0	4	110.399	65.895	86.3979	61.9044	86.8228	74.5094	92.9514	51.1111	78.4483	47.5694	71.9828	73.7714	89.7838	59.9632	73.1231	4.84375	2
44	M	56.2623	1	1	22.8374	0	1	0		20	10	5	10	10	10	20	85	E	1	7	81.5448	52.78	58.33	60.71	64.29	70.59	91.18	50	65	43.75	68.75	74	80	53.25	54.25	5	3
45	M	50.1967	1	24.1	22.4059	0	0											E	1	4	59.7635	50	72.22	53.57	75	61.76	83.82	50	75	43.75	62.5	65	79	25	73.25	5	3
46	M	24	1	3.8	30.8248	0	0											D	1	4	108.143	65.895	86.3979	61.9044	86.8228	74.5094	92.9514	51.1111	78.4483	47.5694	71.9828	73.7714	89.7838	59.9632	73.1231	4.84375	2
47	M	24	1	1	23.9869	0	0											F	1	6	108.912	65.895	86.3979	61.9044	86.8228	74.5094	92.9514	51.1111	78.4483	47.5694	71.9828	65	85	59.9632	73.1231	7	3
48	M	96.459	1	1.9	31.378	0	0											B	1	7	99.3366	65.895	86.3979	61.9044	86.8228	74.5094	92.9514	51.1111	78.4483	25	71.9828	72	100	59.9632	73.1231	7	0
49	M	45.6066	1	5.8	44.4444	0	0											D	1	6	26.2544	16.67	69.44	10.71	25	48.53	73.53	45	25	43.75	12.5	67	80	33.75	58.5	7	5
50	M	95.3115	1	3.4	28.0557	0	0											A	0	4	71.8162	65.895	86.3979	61.9044	86.8228	74.5094	92.9514	51.1111	78.4483	47.5694	71.9828	81	89.7838	59.9632	73.1231	3	1
51	M	94.1639	1	29.6	26.8274	0	0											D	0	4	53.2245	65.895	86.3979	61.9044	86.8228	74.5094	92.9514	51.1111	78.4483	47.5694	71.9828	73.7714	89.7838	59.9632	73.1231	7	1
52	M	90.3607	1	1.7	21.9713	0	0											B	0	4	67.5057	65.895	86.3979	61.9044	86.8228	74.5094	92.9514	51.1111	78.4483	47.5694	71.9828	77	89.7838	59.9632	73.1231	4	2
53	M	82.6885	1	1	24.0317	0	0											E	0	4	74.8444	91.67	91.67	67.86	67.86	95.59	95.59	75	75	81.25	81.25	74	74	83.25	89.5	6	5
54	M	80.1639	1	1	21.3039	0	1	0		5	0	0	0	5	0	20	30	F	1	3,6	145.854	61.11	75	35.71	64.29	60.29	83.82	50	65	50	68.75	82	89.7838	29.5	73.1231	5	3
55	M	75.1475	1	20.4	23.939	0	0											D	1	6	93.2398	63.89	52.78	61.9044	57.14	58.82	63.24	5	20	12.5	62.5	67	85	27	67.5	5	5
56	M	35.4426	1	33.6	26.079	0	1	1		10	5	5	10	10	10	10	60	C	1	7	60	91.67	88.89	92.86	100	94.12	97.06	90	75	56.25	37.5	85	84	90.5	95	3	2
57	M	32.5574	1	15	25.6489	0	1	1		20	15	5	10	10	10	15	85	D	1	7	70.0401	94.44	91.67	92.86	100	94.12	100	85	100	75	81.25	86	100	80.25	95	4	1
58	M	29.9672	1	1	25.3515	0	0											D	1	7	93.2375	63.89	69.44	67.86	71.43	94.12	100	55	100	62.5	68.75	85	90	76	85	3	2
59	M	30.1639	1	15.5	28.7319	0	0											C	0	1	44.7947	66.67	86.3979	67.86	86.8228	91.18	92.9514	40	78.4483	25	71.9828	87	85	64	73.1231	2	2
1	M	41.9672	0		24.2123	0	0											C	0	6	46.6594	59.2927	84.2044	62.6376	82.4608	70.7262	91.1115	47.4943	78.0261	42.1819	70.6237	53	85	73.5	78.5	5	2
2	M	158.164	0		24.2215	0	0											D			71.1	59.2927	84.2044	62.6376	82.4608	70.7262	91.1115	47.4943	78.0261	42.1819	70.6237	61	87	73.5	75.93	5.78148	1.86986
3	M	217.016	0		25.2493	0	0											E	0	9	40.0633	63.89	100	82.14	100	73.53	100	50	100	43.75	100	71	100	72.25	100	5	0
4	F	153.869	0		23.0112	0	0											D	0	4	27.2242	97.22	88.89	62.6376	85.71	51.47	95.59	50	70	62.5	87.5	69.0645	90.293	73.5	78.5	5.78148	1.86986
5	M	192.82	0		25.6544	0	0											F	0	6	57.3052	52.78	100	50	100	76.47	100	25	80	37.5	87.5	71	100	79.76	84.25	4	0
6	F	63.8033	0		23.2434	0	0													4	68.9	59.2927	84.2044	62.6376	82.4608	70.7262	91.1115	47.4943	78.0261	42.1819	70.6237	69.0645	90.293	53.8281	75.93	5.78148	1.86986
7	F	186.131	0		23.2254	0	0											E	1	7	64.464	61.11	94.44	92.86	92.86	70.59	98.53	55	90	43.75	68.75	70	90	65.25	88.75	7	1
8	M	184.787	0		19.7133	0	0											E	1	4	70	50	100	92.86	62.86	95.59	97.06	40	75	12.5	81.25	61	99	46.25	81.25	8	0
9	M	184.328	0		25.0399	0	0											C	1	4	59.0232	36.11	100	57.14	100	89.71	100	25	100	25	100	65	100	53.8281	75.93	8	0
10	F	202.852	0		19.9481	0	0											D	0	7	51.9605	97.22	52.78	62.6376	39.29	51.47	76.47	50	30	62.5	31.25	68	87	77	36.88	5	3
11	F	202.852	0		19.9481	0	1	0		20	15	0	10	15	5	10	75	D	0	7	70.4	97.22	52.78	50	39.29	51.47	76.47	50	30	62.5	31.25	68	87	64.25	36.88	5	3
12	M	206	0		24.1115	0	1	1		20	15	5	10	15	10	10	85	E	1	6	35.6818	59.2927	84.2044	62.6376	82.4608	70.7262	91.1115	47.4943	78.0261	42.1819	70.6237	53	87	53.8281	75.93	5.78148	1.86986
13	M	137.246	0		20.6758	0	1	1		15	10	0	0	10	5	10	50	C	1	7	65.2363	59.2927	84.2044	62.6376	82.4608	70.7262	91.1115	47.4943	78.0261	42.1819	70.6237	61	87	53.8281	75.93	10	2
14	M	203.213	0		24.6755	0	0											C	0	3	42.6643	59.2927	84.2044	62.6376	82.4608	70.7262	91.1115	47.4943	78.0261	42.1819	70.6237	75	90	53.8281	75.93	4	2
15	M	68.5246	0		21.6066	0	0											A	0	4	143.985	59.2927	84.2044	62.6376	82.4608	70.7262	91.1115	47.4943	78.0261	42.1819	70.6237	82	90	53.8281	75.93	5	3
16	F	92.918	0		18.6115	0	0											C	0	4	96.5483	59.2927	84.2044	62.6376	82.4608	70.7262	91.1115	47.4943	78.0261	42.1819	70.6237	82	87	53.8281	75.93	5.78148	1.86986
17	M	133.41	0		23.5666	0	0											F	1	7	59.6374	59.2927	84.2044	62.6376	82.4608	70.7262	91.1115	47.4943	78.0261	42.1819	70.6237	54	87	53.8281	75.93	7	3
18	M	149.475	0		31.9922	0	0													4	68.7009	59.2927	84.2044	62.6376	82.4608	70.7262	91.1115	47.4943	78.0261	42.1819	70.6237	77	97	53.8281	75.93	5	1
19	M	59.9672	0		25.6489	0	0											E	0	7	102.025	50	75	42.86	71.43	51.47	76.47	50	80	56.25	68.75	59	87	33	71.25	7	2
20	M	63.5738	0		23.8751	0	0													4	70	59.2927	84.2044	62.6376	82.4608	70.7262	91.1115	47.4943	78.0261	42.1819	70.6237	69.0645	90.293	53.8281	75.93	5.78148	1.86986
21	M	63.1148	0		26.0933	0	0											D	1	7	71.5	59.2927	84.2044	62.6376	82.4608	70.7262	91.1115	47.4943	78.0261	42.1819	70.6237	57	90	53.8281	75.93	5.78148	1.86986
22	M	77.2131	0		25.9516	0	0											D	1	7	59.6374	59.2927	84.2044	62.6376	82.4608	70.7262	91.1115	47.4943	78.0261	42.1819	70.6237	77	100	53.8281	75.93	5	0
23	F	164.689	0		22.232	0	1	1		10	10	5	0	10	5	0	40	D	0	7	68.7009	25	30.56	75	78.57	89.71	47.06	10	10	18.75	25	63	63	24.5	71.75	8	7
24	M	193.344	0		23.5883	0	0											D	0	4,6	42.2315	59.2927	84.2044	62.6376	82.4608	70.7262	91.1115	47.4943	78.0261	42.1819	70.6237	69.0645	90.293	53.8281	75.93	5.78148	1.86986
25	F	37.541	0		19.2277	0	0											B	0	7	75.7704	59.2927	84.2044	62.6376	82.4608	70.7262	91.1115	47.4943	78.0261	42.1819	70.6237	69.0645	90.293	53.8281	75.93	5.78148	1.86986
26	M	188.984	0		32	0	0											D	0	7	93.248	59.2927	84.2044	62.6376	82.4608	70.7262	91.1115	47.4943	78.0261	42.1819	70.6237	77	97	53.8281	75.93	5	0
27	F	66.8852	0		32.8567	0	0											F	1	4	81.5348	97.22	86.11	62.6376	92.86	89.71	94.12	85	75	62.5	93.75	82	92	53.8281	75.93	4	1
28	F	81.1475	0		33.7774	0	1	1		20	15	5	10	15	5	10	80	C	1	7	43.9351	97.22	94.44	75	92.86	89.71	98.53	85	90	62.5	87.5	72	100	73.5	77.75	4	0
29	F	65.8033	0		23.6832	0	0											D	1	7	91.5854	59.2927	84.2044	62.6376	82.4608	70.7262	91.1115	47.4943	78.0261	42.1819	70.6237	82	96	53.8281	75.93	4	0
30	M	108.852	0		21.7181	0	1	0		10	15	5	0	10	5	10	55	D	1	7	55.2115	59.2927	84.2044	62.6376	82.4608	70.7262	91.1115	47.4943	78.0261	42.1819	70.6237	82	100	53.8281	75.93	4	1
31	M	183.77	0		23.8367	0	0											E	0	4	80.985	59.2927	84.2044	62.6376	82.4608	70.7262	91.1115	47.4943	78.0261	42.1819	70.6237	55	90	53.8281	75.93	7	1
32	M	181.18	0		25.6896	0	0											D	1	7	67.8692	59.2927	84.2044	62.6376	82.4608	70.7262	91.1115	47.4943	78.0261	42.1819	70.6237	69.0645	90.293	53.8281	75.93	5.78148	1.86986
33	M	114.656	0		28.9461	0	0											D	1	7	46.3835	36.11	86.11	57.14	75	55.88	92.65	45	85	43.75	87.5	53	83	28.25	74	9	2
34	M	50.6885	0		24.9649	0	0											C	1	6	72.6939	50	97.22	53.57	92.86	64.71	95.59	20	75	37.5	75	57	100	53.8281	75.93	3	0
35	M	153.41	0		27.1178	0	0											E	0	1,4,6	31.8798	25	72.22	50	67.86	67.65	80.88	25	70	25	93.75	55	75	53.8281	75.93	7	2
36	M	153.41	0		27.1178	0	1	1		15	15	5	10	15	5	10	75	D	1	1,4,6	144.746	25	72.22	50	67.86	67.65	80.88	25	70	25	93.75	55	65	53.8281	75.93	7	5
37	F	26.1967	0		23.9361	0	1	1		15	15	5	0	10	5	0	50	F	1	7	91.3361	59.2927	84.2044	62.6376	82.4608	70.7262	91.1115	47.4943	78.0261	42.1819	70.6237	69.0645	90.293	53.8281	75.93	5.78148	1.86986
38	M	44.8525	0		29.0657	0	0											F	1	4	102.818	59.2927	84.2044	62.6376	82.4608	70.7262	91.1115	47.4943	78.0261	42.1819	70.6237	74	100	53.8281	75.93	6	1
39	M	44.1639	0		23.3067	0	0											C	0	4	46.3444	59.2927	84.2044	62.6376	82.4608	70.7262	91.1115	47.4943	78.0261	42.1819	70.6237	82	100	53.8281	75.93	4	0
40	F	25.7705	0		21.6311	0	0											C	0	4	73.8158	59.2927	84.2044	62.6376	82.4608	70.7262	91.1115	47.4943	78.0261	42.1819	70.6237	69.0645	90.293	89.25	90.5	5.78148	1.86986
41	M	24.623	0		24.6181	0	0											F	0	4	70	59.2927	84.2044	62.6376	82.4608	70.7262	91.1115	47.4943	78.0261	42.1819	70.6237	69.0645	90.293	77	94.75	5.78148	1.86986
42	M	35.541	0		23.597	0	1	0		20	15	10	10	15	10	15	95	C	0	4	42.1463	59.2927	84.2044	62.6376	82.4608	70.7262	91.1115	47.4943	78.0261	42.1819	70.6237	55	90	53.8281	75.93	7	3
43	F	177.377	0		20.0288	0	0											B	0	4	71.9271	59.2927	84.2044	62.6376	82.4608	70.7262	91.1115	47.4943	78.0261	42.1819	70.6237	82	90	82.5	93.75	4	2
44	F	47.4098	0		21.2031	0	1	0		20	15	10	10	10	5	20	90	B	0	7	90.8196	59.2927	84.2044	62.6376	82.4608	70.7262	91.1115	47.4943	78.0261	42.1819	70.6237	82	100	53.8281	75.93	3	0
45	M	30.4918	0		25.6055	0	0											D	1	4	67.6962	59.2927	84.2044	62.6376	82.4608	70.7262	91.1115	47.4943	78.0261	42.1819	70.6237	82	100	53.8281	75.93	3	0
46	F	110.033	0		25.3902	0	0											B	0	7	115.577	59.2927	84.2044	62.6376	82.4608	70.7262	91.1115	47.4943	78.0261	42.1819	70.6237	74	90	82.5	85	5	2
47	M	109.508	0		33.4252	0	0											D	0	4	65.7018	59.2927	84.2044	62.6376	82.4608	70.7262	91.1115	47.4943	78.0261	42.1819	70.6237	82	100	64.25	86.75	4	1
48	F	146.623	0		23.3067	0	0											D	0	4	133.312	47.22	72.22	64.29	78.57	63.24	77.94	45	45	18.75	50	70	86	94	75.5	6	1
49	M	42.8197	0		24.841	0	0											D	1	4	75.1947	59.2927	84.2044	62.6376	82.4608	70.7262	91.1115	47.4943	78.0261	42.1819	70.6237	82	90	53.8281	75.93	4	3
50	M	148.984	0		19.1512	0	0											B	0	4,7	82.7723	77.78	80.56	50	46.43	91.18	83.82	65	50	50	62.5	57	85	63.75	48	5	2
51	M	119.311	0		32.001	0	0											D	0	6	36.1181	47.22	50	32.14	39.29	64.71	63.24	75	50	12.5	12.5	59	69	64.25	22	7	7
52	F	26.8852	0		32.4219	0	0											D	0	4	40.2995	66.67	91.67	60.71	82.14	63.24	94.112	30	90	37.5	87.5	53	87	82.5	88	7	2
53	M	25.8361	0		19.708	0	0											D	0	6,9	38.7878	59.2927	84.2044	62.6376	82.4608	70.7262	91.1115	47.4943	78.0261	42.1819	70.6237	82	100	77	87.25	4	0
54	M	173.377	0		26.8519	0	0											C	0	4,7	140.586	59.2927	84.2044	62.6376	82.4608	70.7262	91.1115	47.4943	78.0261	42.1819	70.6237	82	97	53.8281	75.93	4	0
55	F	52.9836	0		23.6244	0	0											D	1	4	30.0961	59.2927	84.2044	62.6376	82.4608	70.7262	91.1115	47.4943	78.0261	42.1819	70.6237	82	97	53.8281	75.93	4	0
56	M	56.8852	0		21.1553	0	0											F	0	6	124.618	59.2927	84.2044	62.6376	82.4608	70.7262	91.1115	47.4943	78.0261	42.1819	70.6237	69.0645	90.293	53.8281	75.93	5.78148	1.86986
57	M	118.164	0		24.4898	0	0											E	0	4,7	105.618	63.89	86.11	67.86	82.14	67.65	92.65	30	85	37.5	93.75	66	90	53.8281	75.93	6	1
58	M	104.066	0		26.0262	0	0											E	1	6	39.4284	88.89	94.44	85.71	100	91.18	100	40	90	43.75	93.75	84	89	93	98	3	2
59	M	35.1803	0		23.9249	0	0											C	0	6	79.2528	59.2927	84.2044	62.6376	82.4608	70.7262	91.1115	47.4943	78.0261	42.1819	70.6237	82	100	53.8281	75.93	3	1
60	F	24.0656	0		19.9481	0	1	1		15	15	5	10	10	10	10	75	D	1	7	50.3616	59.2927	84.2044	62.6376	82.4608	70.7262	91.1115	47.4943	78.0261	42.1819	70.6237	69.0645	90.293	53.8281	75.93	5.78148	1.86986
61	F	167.967	0		22.8329	0	0											D	1	4	76.1244	59.2927	84.2044	62.6376	82.4608	70.7262	91.1115	47.4943	78.0261	42.1819	70.6237	69.0645	90.293	53.8281	75.93	5.78148	1.86986
62	M	167.869	0		23.5294	0	0											D	0	4	51.2761	59.2927	84.2044	62.6376	82.4608	70.7262	91.1115	47.4943	78.0261	42.1819	70.6237	69.0645	90.293	53.8281	75.93	5.78148	1.86986
63	M	163.967	0		27.6817	0	0											D	1	6	74.3647	41.67	94.44	42.86	96.43	55.88	95.59	15	85	25	62.5	61	90	72.75	75.93	6	2
64	M	138.262	0		24.7555	0	0											E	0	6	79.933	59.2927	84.2044	62.6376	82.4608	70.7262	91.1115	47.4943	78.0261	42.1819	70.6237	69.0645	90.293	72.75	78.5	5.78148	1.86986
65	M	133.934	0		24.2215	0	1	0		10	10	5	10	10	0	20	65	C	0	4	92.2233	66.67	83.33	92.86	100	91.18	100	80	95	75	87.5	74	72	82.5	90	7	3
66	F	92.3607	0		22.68	0	0											D	0	7	41.3661	59.2927	84.2044	62.6376	82.4608	70.7262	91.1115	47.4943	78.0261	42.1819	70.6237	82	100	53.8281	75.93	4	0
67	M	80.2623	0		24.2215	0	0											E	0	6	85.4575	38.89	94.44	25	92.86	58.82	100	10	100	25	87.5	69	90	53.8281	75.93	8	2
68	M	90.6557	0		23.1481	0	0											D	0	3	34.7105	59.2927	84.2044	62.6376	82.4608	70.7262	91.1115	47.4943	78.0261	42.1819	70.6237	69.0645	90.293	53.8281	75.93	5.78148	1.86986
69	M	129.803	0		22.7732	0	1	0		20	15	5	10	10	10	20	90	D	1	4	46.0572	97.22	97.22	75	89.29	75	100	70	100	62.5	100	82	100	64.25	94.75	3	2
70	F	84.0656	0		19.313	0	0											C	1	4	64.6147	66.67	80.56	62.6376	100	89.71	97.06	85	100	62.5	87.5	82	90	53.8281	75.93	4	2
71	F	83.8361	0		19.5312	0	0											D	1	4	97.4481	97.22	58.33	75	92.86	89.71	94.12	47.4943	80	62.5	81.25	82	90	53.8281	75.93	3	3
72	M	155.115	0		32.6294	0	0											F	1	6	70.7541	63.89	86.11	62.6376	82.4608	89.71	91.1115	85	78.0261	62.5	70.6237	69.0645	90.293	53.8281	75.93	5.78148	1.86986
73	M	127.639	0		24.2215	0	1	0		15	10	5	10	10	5	20	75	E	1	4	89.2183	66.67	84.2044	32.14	82.4608	75	91.1115	40	78.0261	25	70.6237	82	87	42.75	92.5	3	3
74	F	96.8852	0		20.9566	0	0											D	0	4	20.1355	50	100	64.29	67.86	76.47	100	30	100	25	93.75	56	97	37.25	89	5	2
75	M	152.492	0		25.4694	0	0											D	0	7	47.6263	59.2927	84.2044	62.6376	82.4608	70.7262	91.1115	47.4943	78.0261	42.1819	70.6237	82	100	77	78.5	4	0
76	M	136.525	0		27.2173	0	1	0		15	5	5	0	10	0	20	55	D	1	4	101.599	83.33	100	62.6376	100	89.71	100	85	100	62.5	100	62	100	64.25	95	6	0
77	F	84.9508	0		18.5178	0	0											C	1	7	84.026	59.2927	84.2044	62.6376	82.4608	70.7262	91.1115	47.4943	78.0261	42.1819	70.6237	69.0645	90.293	64.25	75.93	5.78148	1.86986
78	M	141.836	0		18.7109	0	1	0		15	15	5	10	10	5	20	80	B	0	7	71.6966	72.22	91.67	75	92.86	89.71	91.18	65	80	62.5	75	78	90	49.5	86.25	6	2
79	M	29.9672	0		23.8751	0	0											D	1	4	42.0811	59.2927	84.2044	62.6376	82.4608	70.7262	91.1115	47.4943	78.0261	42.1819	70.6237	69	90	53.8281	75.93	6	2
80	F	69.5738	0		28.1969	0	0											B	0	7	53.2108	59.2927	84.2044	62.6376	82.4608	70.7262	91.1115	47.4943	78.0261	42.1819	70.6237	76	100	53.8281	75.93	3	0
81	F	40.6557	0		19.9481	0	0											B	1	4	56.8144	59.2927	84.2044	62.6376	82.4608	70.7262	91.1115	47.4943	78.0261	42.1819	70.6237	74	100	53.8281	75.93	3	0
82	M	74.5246	0		23.9995	0	0											D	1	4	42.2587	52.78	97.22	32.14	100	63.24	100	15	100	25	87.5	82	100	53.8281	75.93	5	0
83	M	145.016	0		26.7036	0	0											E	0	6	20.5779	59.2927	84.2044	62.6376	82.4608	70.7262	91.1115	47.4943	78.0261	42.1819	70.6237	85	90	53.8281	75.93	3	0
84	M	116.852	0		22.8571	0	0											B	0	4	93.7114	19.44	100	53.57	100	16.18	100	15	100	25	100	76	100	53.8281	75.93	6	0
85	M	129.18	0		22.8571	0	1	1		15	10	5	0	10	5	15	60		0	6	45.2292	47.22	100	57.14	96.43	50	98.53	25	95	25	75	74	100	53.8281	75.93	4	0
86	M	142.262	0		28.3848	0	0											B	0	4	31.7326	59.2927	84.2044	62.6376	82.4608	70.7262	91.1115	47.4943	78.0261	42.1819	70.6237	82	100	53.8281	75.93	3	1
87	F	87.7049	0		20.5457	0	0												0	4,7	132.484	66.67	91.67	67.86	92.86	75	98.53	50	85	56.25	87.5	57	90	51.75	88.75	7	1
88	M	139.279	0		33.91	0	0											B	0	4,7	147	59.2927	84.2044	62.6376	82.4608	70.7262	91.1115	47.4943	78.0261	42.1819	70.6237	69.0645	90.293	53.8281	75.93	4	1
89	F	112.361	0		21.4844	0	1	1		20	10	10	10	15	5	15	85	C	0	4	48.5376	36.11	86.11	39.29	82.4608	52.94	92.65	25	78.0261	31.25	70.6237	63	87	36	75.93	8	3
90	M	135.836	0		26.3958	0	1	1		10	10	10	10	15	5	15	75	C	1	4,6	20.5	59.2927	84.2044	62.6376	82.4608	70.7262	91.1115	47.4943	78.0261	42.1819	70.6237	82	86	53.8281	75.93	5	2
91	F	77.0164	0		23.0469	0	1	0		20	5	5	10	10	5	20	75	E	1	4	148	83.33	88.89	64.29	78.57	82.35	98.53	85	90	81.25	87.5	86	100	93	90	3	0
92	F	133.902	0		23.3091	0	0											D	1	4	81.4172	59.2927	84.2044	62.6376	82.4608	70.7262	91.1115	47.4943	78.0261	42.1819	70.6237	82	99	53.8281	75.93	4	0
93	F	32.4918	0		34.7078	0	1	0		10	15	5	10	10	5	20	75	D	1	4	41.6077	59.2927	84.2044	62.6376	82.4608	70.7262	91.1115	47.4943	78.0261	42.1819	70.6237	82	100	53.8281	75.93	4	0
94	F	90.1639	0		25.2363	0	0											D	1	4	40.6057	38.89	97.22	67.86	100	57.35	100	35	100	18.75	93.75	63	100	28.75	85.75	8	1
95	F	131.148	0		21.2031	0	0											C	1	4	92.1219	59.2927	84.2044	62.6376	82.4608	70.7262	91.1115	47.4943	78.0261	42.1819	70.6237	69.0645	90.293	53.8281	75.93	4	1
96	F	30.5902	0		29.0943	0	1	1		15	10	5	0	15	5	15	65	D	1	4	87.0643	59.2927	84.2044	62.6376	82.4608	70.7262	91.1115	47.4943	78.0261	42.1819	70.6237	82	90	53.8281	75.93	9	4
97	M	62.1967	0		27.7778	0	1	0		15	10	10	10	10	10	20	85	D	1	4	86.0936	44.44	94.44	50	100	83.82	100	35	95	37.5	62.5	75	90	66.5	85.5	6	2
98	F	68.4262	0		20.9566	0	0											A	1	4	68.8402	63.89	100	92.86	100	80.89	98.53	70	95	62.5	75	65	96	47.75	56	5	0
99	M	107.934	0		31.378	0	1	0		20	10	5	10	10	5	20	80	B	0	4	69.8537	72.22	97.22	60.71	82.14	79.41	97.06	55	85	56.25	75	67	87	62.5	78.5	7	2
100	M	124.82	0		23.5036	0	0											D	0	4	59.3108	59.2927	84.2044	62.6376	82.4608	70.7262	91.1115	47.4943	78.0261	42.1819	70.6237	69.0645	90.293	64.25	75.93	5.78148	1.86986
101	M	68.2295	0		27.0641	0	1	1		20	10	10	10	15	10	15	90	D	1	4	75.3115	69.44	83.33	82.14	78.57	80.88	89.71	70	85	43.75	62.5	65	87	42.25	90	6	3
102	M	61.5738	0		20.5289	0	1			15	10	5	0	10	5	15	60	B	0	7	95.2207	44.44	86.11	21.43	67.86	75	95.59	55	60	43.75	62.5	53	75	40	79	7	2
103	M	61.5738	0		20.5289	0	0											B	1	7	87.9855	44.44	88.89	21.43	85.71	75	95.59	30	70	43.75	75	53	79	40	79	7	2
104	M	105.738	0		22.4913	0	0											D	0	4	35.1155	83.33	80.56	62.6376	96.43	75	95.59	70	75	62.5	37.5	75	85	53.8281	75.93	8	3
105	F	50.4918	0		33.284	1	0											C	0	1	43.068	59.2927	84.2044	62.6376	82.4608	70.7262	91.1115	47.4943	78.0261	42.1819	70.6237	72	90	53.8281	75.93	5	2
106	M	24	0		24.9135	0	0												0	4	49.8887	59.2927	84.2044	62.6376	82.4608	70.7262	91.1115	47.4943	78.0261	42.1819	70.6237	74	90	53.8281	75.93	6	2
107	F	38.2295	0		21.4844	0	1	1		15	10	5	0	15	10	15	70	B	0	4	127.221	59.2927	84.2044	62.6376	82.4608	70.7262	91.1115	47.4943	78.0261	42.1819	70.6237	71	90	53.8281	75.93	6	4
108	M	36.4918	0		22.7204	0	1	0		20	10	5	10	15	5	20	85	E	1	4	98.2773	55.56	100	42.86	100	50	100	35	100	43.75	100	69	100	53.8281	75.93	6	0
109	F	104.59	0		25.5937	0	0											D	1	4	46.2367	83.33	91.67	62.6376	96.43	89.71	94.12	85	80	62.5	75	82	97	64.25	84.375	4	0
110	M	34.1967	0		31.6032	0	0											E	1	4	71.1093	59.2927	84.2044	62.6376	82.4608	70.7262	91.1115	47.4943	78.0261	42.1819	70.6237	85	90	77	78.5	2	1
111	M	53.7705	0		27.4406	0	1	1		15	10	5	10	10	5	15	70	D	1	4	65.6964	52.78	86.11	64.29	85.71	67.65	92.65	40	78.0261	43.75	62.5	77	90	47.25	75.93	4	2
112	M	92.1967	0		29.668	0	1	1		15	15	5	0	10	0	20	65	D	1	4,7	94.5464	72.22	97.22	60.71	82.14	79.41	97.06	55	85	56.25	75	67	87	62.5	75.93	7	2
113	M	44.0656	0		25.7469	0	1	0		20	15	10	10	10	10	20	95	C	0	6	34.1178	97.22	63.89	75	89.29	89.71	88.24	85	80	62.5	56.25	77	87	53.8281	75.93	4	3
114	M	32.2623	0		22.2041	0	1	1		20	15	10	10	10	10	10	85	E	0	4	83.8818	55.56	69.44	42.86	96.43	50	97.06	35	90	43.75	75	69	87	53.8281	75.93	6	3
115	F	107.705	0		21.6311	0	0												0	1,4	59.0154	59.2927	84.2044	62.6376	82.4608	82.35	91.1115	47.4943	78.0261	42.1819	70.6237	70	90	53.8281	75.93	6	1
116	M	107.115	0		33.8817	0	0											C	1	4	87.7248	59.2927	84.2044	62.6376	82.4608	82.35	91.1115	47.4943	78.0261	42.1819	70.6237	71	90	53.8281	75.93	6	2
117	F	95.6393	0		22.68	0	1	1		15	15	5	10	10	10	15	80	B	1	4	64.2772	86.11	97.22	92.86	92.86	97.06	91.18	80	80	62.5	87.5	81	100	61	80	5	0
118	M	78.9508	0		27.2509	0	1	1		20	10	5	0	15	10	10	70	E	1	4	97.1196	59.2927	84.2044	62.6376	82.4608	70.7262	91.1115	47.4943	78.0261	42.1819	70.6237	77	90	53.8281	75.93	5	2
119	F	104.721	0		23.2434	0	0											B	0	4	76.5993	59.2927	84.2044	62.6376	82.4608	70.7262	91.1115	47.4943	78.0261	42.1819	70.6237	69.0645	90.293	53.8281	75.93	4	1
120	M	78.4918	0		22.7204	0	1	1		15	5	5	10	10	5	15	65	D	0	4	148.281	69.44	100	42.86	88.29	69.12	97.06	45	90	62.5	68.75	63	97	29	79.5	5	0
121	F	103.377	0		24.864	1	0											D	1	4	93.4318	59.2927	84.2044	62.6376	82.4608	70.7262	91.1115	47.4943	78.0261	42.1819	70.6237	69	95	64.25	78.5	6	0
122	M	76.918	0		27.7634	0	1	1		15	15	5	10	10	5	15	75	E	1	4	82.8671	55.56	69.44	53.57	57.14	66.18	76.47	60	50	43.75	25	62	65	34	33.125	8	5
123	F	70.8852	0		22.719	0	1	1		20	10	5	10	10	10	15	80	E	1	4	43.1075	77.78	94.44	78.57	82.14	97.06	97.06	70	75	43.75	68.75	65	97	72.25	81.5	7	1
124	M	32.7541	0		27.4286	0	1	1		20	10	5	10	15	10	15	85	E	0	4	45.8133	83.33	86.11	62.6376	75	89.71	80.88	85	70	62.5	62.5	60	95	64.25	69.5	5	0
125	M	75.5082	0		28.6048	0	0											D	0	4	71.1036	55.56	86.11	71.43	71.43	86.76	98.53	75	70	43.75	50	62	86	75	74.5	6	3
126	F	43.4754	0		21.875	1	1	1		15	5	5	10	10	0	10	55	D	1	4	72.8915	55.56	97.22	92.86	100	76.47	85.29	50	60	43.75	75	67	83	51.75	58	7	0
127	F	100.852	0		28.699	0	0											D	1	4	28.9081	59.2927	84.2044	62.6376	82.4608	70.7262	91.1115	47.4943	78.0261	42.1819	70.6237	69.0645	90.293	77	69.75	4	2
128	M	45.1803	0		25.3444	0	1	0		5	5	5	0	10	10	20	55	E	0	7	60.909	69.44	77.78	50	75	88.24	91.18	60	80	62.5	75	68	90	37.75	94.75	7	3
129	M	73.8689	0		36.993	0	1	0		10	5	0	0	10	0	20	45	E	0	6	69.2249	63.89	77.78	46.43	39.29	92.65	95.59	40	70	37.5	56.25	57	87	81.25	87.75	6	2
130	M	97.8361	0		22.4082	0	0											E	0	4	67.0025	59.2927	84.2044	62.6376	82.4608	70.7262	91.1115	47.4943	78.0261	42.1819	70.6237	69.0645	90.293	53.8281	75.93	6	1
131	M	70.6557	0		32.5577	0	1	0		15	5	0	10	10	0	20	60	E	1	4	66.6586	83.33	69.44	62.6376	60.71	89.71	100	85	80	62.5	56.25	65	80	77	61.75	8	5
132	M	96.0984	0		22.5896	0	0											D	1	4	49.1363	59.2927	84.2044	62.6376	82.4608	70.7262	91.1115	47.4943	78.0261	42.1819	70.6237	72	97	53.8281	75.93	9	3
133	F	30.7213	0		26.1427	0	0											B	0	3,6	55.7238	41.67	69.44	60.71	64.29	58.82	77.94	30	60	43.75	62.5	69	87	31.5	78.5	7	4
134	M	28.7869	0		26.5338	0	0											E	1	4	73.9033	83.33	84.2044	62.6376	82.4608	89.71	91.1115	85	78.0261	62.5	70.6237	74	97	53.8281	75.93	4	2
135	F	89.1148	0		25.0995	0	0											C	1	4,7	98.9823	19.44	100	35.71	100	67.65	100	40	90	25	100	62	100	73.5	88.25	7	0
136	F	88.7869	0		32.4619	0	1	1		15	10	5	10	10	0	15	65	E	1	4	72.0954	59.2927	84.2044	62.6376	82.4608	70.7262	91.1115	47.4943	78.0261	42.1819	70.6237	65	83	53.8281	75.93	5	2
137	M	88.6557	0		32.3689	0	0											B	0	4	40.3424	59.2927	84.2044	62.6376	82.4608	70.7262	91.1115	47.4943	78.0261	42.1819	70.6237	69.0645	90.293	53.8281	75.93	4	2
138	M	30.7869	0		29.3658	0	0											D	0	7	113.738	41.67	94.44	46.43	78.57	82.35	100	40	95	43.75	81.25	65	87	69.25	94.75	9	3
139	F	85.541	0		18.3391	0	0											D	1	4	123.171	94.44	61.11	71.43	42.86	95.59	83.82	85	55	62.5	43.75	87	76	63.75	52.75	6	6
140	F	75.541	0		35.4564	0	1	0		20	15	5	10	10	5	20	85	D		6	70	47.22	69.44	50	75	60.29	77.94	40	65	56	62.5	70	87	44	66.88	8	2
141	M	84.7541	0		23.8087	0	0												0	5	67.3064	63.86	77.78	53.57	89.29	72.06	88.24	55	80	43.75	62.5	62	82	29.75	54.25	8	2
142	F	36.2951	0		25.204	0	0											B	0	7	41.6185	72.22	91.67	35.71	82.14	70.59	98.53	60	100	56.25	75	59	86	55.25	96.5	8	3
143	M	57.3443	0		32.5577	0	0											D	1	4	147.233	83.33	88.89	53.5	75	89.71	98.53	80	85	50	62.5	74	86	58.25	63.25	5	3
144	F	81.7705	0		25.6544	0	1	1		15	10	10	10	15	10	15	85	C	0	4	76.4259	59.2927	84.2044	62.6376	82.4608	70.7262	91.1115	47.4943	78.0261	42.1819	70.6237	74	90	73.5	75.93	5	2
145	M	37.377	0		28.3937	0	0											E	1	4	87.4239	38.89	80.56	57.14	96.43	67.65	95.59	60	90	43.75	81.25	69	90	81	98.75	7	2
146	F	26.1639	0		22.4913	0	0											D	0	4	108.349	83.33	69.44	62.6376	57.14	89.71	89.71	55	60	50	56.25	82	86	73.5	78.5	4	2
147	F	78.5574	0		23.0112	0	0											E	1	7	54.6136	63.89	86.11	75	96.43	82.35	76.47	55	70	43.75	75	56	89	58.25	72.75	5	3
148	M	77.9016	0		25.1024	0	0											D	0	4,6	65.3665	44.44	55.56	75	46.43	82.35	57.35	25	35	43.75	37.5	82	87	53.8281	75.93	7	4
149	M	77.9016	0		23.5102	0	0											E	1	4	58.2268	59.2927	84.2044	62.6376	82.4608	70.7262	91.1115	47.4943	78.0261	42.1819	70.6237	69.0645	97	53.8281	75.93	3	2
150	M	75.1475	0		25.1808	0	0											D	1	4	118.31	83.33	80.56	62.6376	89.29	89.71	82.35	55	75	50	56.25	74	86	53.8281	75.93	4	3
151	F	69.9672	0		24.7475	0	0											E	0	4	21.0342	97.22	75	75	89.29	89.71	83.82	85	50	62.5	43.75	82	81	58.25	49	5	4
152	F	69.377	0		23.3844	0	0											D	1	4,7	79.0853	55.56	69.89	64.29	57.14	75	67.65	75	40	56.25	43.75	67	74	71.5	51.5	5	4
153	F	55.4754	0		28.1625	0	0											D	0	4	40.0945	55.56	94.44	92.86	92.86	69.12	94.12	30	75	43.75	62.5	67	100	70.25	83.125	7	1
154	M	66.623	0		23.8087	0	0											B	0	5	40.6051	63.86	77.78	53.57	89.29	72.06	88.24	55	80	31.25	62.5	62	82	29.75	54.25	5	2
155	M	37.8033	0		23.5666	0	1	1		20	15	10	10	15	10	10	90	D	0	7	46.4055	58.33	91.67	85.71	96.43	82.35	98.53	55	85	6.25	62.5	73	87	25	63	5	2
156	F	27.5082	0		27.6888	1	1			15	10	5	10	15	10	15	80	E	1	4,5	89.1416	41.67	97.22	50	100	64.74	69.12	30	30	62.5	6.25	67	86	39.5	69.75	5	2
157	M	24.5246	0		30.6939	0	0											D	0	6	23.3593	83.33	100	71.43	100	95.59	100	80	100	62.5	100	84	100	77.75	100	3	0
158	M	37.0492	0		26.7036	0	1	0		5	5	0	10	15	0	20	55	D	1	7	88.3474	77.78	97.22	85.71	78.57	91.18	98.53	85	95	68.75	68.75	82	97	56	64	4	1
159	F	53.9016	0		22.5827	0	0											E	0	6	21.4525	58.33	100	46.43	96.43	73.53	100	60	90	43.75	93.75	75	100	43	100	4	0
160	F	41.6393	0		29.7527	0	1	0		15	10	10	10	10	10	20	85	D	1	4	67.0899	77.78	75	64.29	71.43	97.06	98.53	75	80	62.5	56.25	84	87	66.5	69.375	3	2
161	M	52.2951	0		28.578	0	1	0		15	10	5	0	10	10	0	50	B	1	4,7	102.689	69.44	86.11	82.14	100	73.53	95.59	60	85	56.25	68.75	79	87	81	90.625	4	3
162	M	36.6885	0		28.7105	0	1	1		15	10	5	10	10	5	15	70	E	0	7	119.831	97.22	100	92.86	85.71	95.59	100	85	100	87.5	75	87	100	63.75	96.25	4	1
163	F	38.4918	0		22.7694	1	1	1		10	10	5	10	10	10	15	70	D	1	4	34.7892	97.22	86.11	75	89.29	89.71	86.76	55	80	50	81.25	82	87	77.75	66.25	4	2
164	F	48.5246	0		24.5603	0	0											E	1	4	56.9255	52.78	84.2044	46.43	85.71	54.41	91.1115	40	78.0261	62.5	93.75	72	90	53.8281	75.93	5	1
165	M	46.8852	0		28.7268	0	0											C	1	4	78.4072	59.2927	84.2044	62.6376	82.4608	82.35	91.1115	47.4943	78.0261	42.1819	70.6237	69.0645	90.293	53.8281	75.93	5	1
166	F	41.6721	0		27.0051	0	1	0		20	10	5	10	15	5	20	85	D	1	4,7	80.5449	80.56	86.11	62.6376	85.71	89.71	98.53	85	65	62.5	75	77	87	73.5	82.5	4	3
167	F	32.5574	0		29.5159	0	1	0		15	5	5	10	15	5	20	75	E	1	4,7	145.887	86.11	100	78.57	92.68	95.59	98.53	85	95	81.25	93.75	84	100	78.5	88.75	4	1
168	F	36.623	0		24.6548	0	0											D	1	4	48.1973	36.11	75	21.43	35.71	67.65	80.88	25	60	25	43.75	76	90	28	86.75	7	3
169	F	40.7213	0		18.2183	0	0											C	0	4	54.9266	63.89	84.2044	85.71	82.4608	80.88	92.65	45	75	62.5	70.6237	73	90.293	34	69.75	5	2
170	F	36.5902	0		19.0039	0	0											E	0	4	41.2809	77.78	61.11	62.6376	64.29	89.71	75	55	50	50	37.5	77	87	53.8281	75.93	8	3
171	F	35.6721	0		22.2656	0	0											A	1	7	22.6499	80.56	86.11	89.29	85.71	91.18	91.1115	70	75	62.5	70.6237	87	90.293	73.5	69.75	3	2
172	F	34.7213	0		25.4767	0	0											A	0	4	41.3861	77.78	91.67	62.6376	96.43	89.71	77.94	55	80	50	37.5	69.0645	90.293	25	30.625	5	3
173	M	34.0656	0		34.0807	0	0											C	0	6	100.511	25	86.11	50	82.4608	75	91.1115	80	75	68.75	70.6237	86	90.293	27	69.75	7	2
174	F	33.6066	0		22.4323	0	0											C	0	4	69.4922	58.33	72.22	50	75	67.65	79.94	55	55	56.25	62.5	86	90.293	58.5	49.5	6	4
175	M	33.4426	0		32.6608	0	0											F	0	7	73.3869	83.33	91.7	85.71	96.4	95.59	100	55	85	68.75	75	74	100	25	90	6	0
176	M	24.0656	0		29.3848	0	0											E	1	7	111.596	69.44	86.11	75	82.4608	76.47	91.1115	5	75	62.5	70.6237	71	90.293	64.25	75.93	5	2
177	M	24.1967	0		23.5883	0	1	1		20	15	10	10	15	10	15	95	E	1	4	57.8982	77.75	100	85.71	100	82.35	100	75	95	68.75	100	84	100	77	95	3	1
178	F	26.1311	0		25.0657	0	1	0		20	10	5	10	15	10	20	90	E	0	4	80.1	44.44	100	46.43	100	82.35	100	15	85	6.25	100	86	100	40.5	97.5	5	0
179	F	31.9672	0		24.3865	0	0											D	0	4	68.8623	69.44	84.2044	89.29	82.4608	64.71	92.65	30	78.0261	62.5	70.6237	86	90.293	37.75	78.5	5	2
180	F	31.7705	0		22.0711	0	1	1		20	10	10	10	15	10	15	90	C	1	7	34.9216	66.67	69.44	89.29	67.86	82.35	80.88	20	80	62.5	56.25	69	86	25	75.93	4	4
181	M	30.8197	0		24.1588	1	0											C	0	6	43.4641	41.67	84.2044	25	82.4608	47.06	91.1115	55	78.0261	68.75	62.5	84	100	53.8281	75.93	4	2
182	F	30.3934	0		27.3399	0	0											C	0	4	48.3764	77.78	88.89	62.6376	89.29	97.66	89.71	55	75	50	62.5	86	90.293	25	16.875	4	2
183	M	30.3607	0		30.0568	0	0											C	0	3	57.9138	97.22	84.2044	75	85.71	95.59	91.1115	85	75	68.75	62.5	87	90	89.25	78.5	1	1
184	F	29.9344	0		26.7229	0	0											E	0	4	80.7843	83.33	86.11	85.71	89.29	97.66	92.65	85	80	62.5	75	77	87	58.25	81.25	3	4
185	F	26.2623	0		24.0344	0	0											D	0	4	21.3	72.22	84.2044	64.29	82.4608	77.94	91.1115	35	80	62.5	62.5	79	90	31.25	75.93	2	2
186	F	25.3443	0		28.6215	0	0											F	1	4	97.5293	59.2927	84.2044	62.6376	82.4608	82.35	91.1115	47.4943	78.0261	42.1819	70.6237	76	89	77.75	53.125	6	4
187	F	25.1148	0		22.4766	0	0											D	0	7	53.6047	75	86.11	57.14	82.4608	82.35	92.65	45	80	50	70.6237	82	90	58.25	75.93	5	2
188	F	24.6557	0		22.8329	0	0											D	0	7	91.9872	59.2927	84.2044	62.6376	82.4608	70.7262	91.1115	80	78.0261	42.1819	70.6237	82	90.293	53.8281	75.93	4	1
189	F	24.1967	0		23.1911	0	0											B	0	7	63.1693	77.78	84.2044	89.29	85.71	97.66	91.1115	55	78.0261	62.5	62.5	86	90.293	65	78.5	4	2
190	F	24.1967	0		23.1405	1	0											C	0	4	41.4429	75	86.11	71.43	82.4608	85.29	94.12	80	75	43.75	70.6237	86	90.293	41.25	75.93	5	2
191	M	24	0		18.7328	0	0											C	0	4	48.3859	80.56	100	60.71	100	95.59	100	85	100	56.25	100	76	100	48.75	100	5	0
